# Supplementary material for: Molnupiravir clinical trial simulation suggests that polymerase chain reaction underestimates antiviral potency against SARS-CoV-2
Source: J Clin Invest. 2025 Aug 28;135(21):e192052. doi: 10.1172/JCI192052 (PMC12578382; doi:10.1172/JCI192052)
Supplement: Supporting data values [file jci-135-192052-s359.xlsx]

## Sheet: Fig2a
model parameters of the sample individuals
ID	c	k	beta	pi	rho	phi	delta	m	tau	tzero	Vzero	paf	trial	arm	ka	kPL	kLP	kCL	Vol	Emax	Hill	EC50	dose_mg
PLT-TH1-275	15	4	5.03593e-08	1038.53	0.00981951	-3.93361	2.44471	19.2281	10.0271	1.51476	97		PLATCOV	cntrl
PLT-TH1-280	15	4	4.98471e-08	715.468	0.0192926	-2.51456	2.29217	19.5958	5.91447	1.48989	97		PLATCOV	cntrl
PLT-TH1-345	15	4	4.96547e-08	448.58	0.0363279	-4.75232	2.77314	21.2724	9.03431	1.169	97		PLATCOV	cntrl
PLT-TH1-474	15	4	5.01176e-08	1038.53	0.0295788	-5.38547	1.96767	18.2121	16.9064	1.39511	97		PLATCOV	cntrl
PLT-TH1-503	15	4	4.97542e-08	564.183	0.353518	-3.1133	1.88783	10.7658	8.47462	1.74038	97		PLATCOV	cntrl
PLT-TH1-513	15	4	4.97462e-08	644.125	0.015406	-4.50448	2.20211	18.1731	9.13444	1.38412	97		PLATCOV	cntrl
PLT-TH1-577	15	4	4.99609e-08	1358.63	0.0651523	-4.49173	2.32825	23.8559	4.99533	1.56347	97		PLATCOV	cntrl
PLT-TH1-615	15	4	4.98632e-08	907.967	0.00614115	-3.86991	2.84662	19.1182	9.78868	1.87822	97		PLATCOV	cntrl
PLT-TH1-637	15	4	4.94675e-08	127.169	0.241333	-5.55379	1.0468	26.3724	2.99754	1.24805	97		PLATCOV	cntrl
PLT-TH1-273	15	4	4.99919e-08	568.984	0.137214	-5.31724	1.46699	16.5441	15.6063	1.41137	97	0.108617	PLATCOV	trtmnt	21.7626	373154	1.3055	19.0391	133944	1	2.05	0.177	800
PLT-TH1-276	15	4	4.95484e-08	435.211	0.0210514	-3.74589	0.912661	19.6617	9.9985	1.72232	97	0.0819144	PLATCOV	trtmnt	21.7626	373154	1.3055	19.0391	133944	1	2.05	0.177	800
PLT-TH1-304	15	4	4.98712e-08	665.595	0.0632922	-4.63098	1.62487	18.1103	8.8837	1.65076	97	0.289696	PLATCOV	trtmnt	21.7626	373154	1.3055	19.0391	133944	1	2.05	0.177	800
PLT-TH1-330	15	4	4.96524e-08	637.647	0.0668098	-5.13882	2.10207	19.9491	4.65012	1.55435	97	0.132775	PLATCOV	trtmnt	21.7626	373154	1.3055	19.0391	133944	1	2.05	0.177	800
PLT-TH1-422	15	4	4.99517e-08	643.843	0.00473609	-4.28736	0.987845	19.304	14.9735	2.01217	97	0.160202	PLATCOV	trtmnt	21.7626	373154	1.3055	19.0391	133944	1	2.05	0.177	800
PLT-TH1-466	15	4	4.98219e-08	759.137	0.0407005	-5.22269	2.622	19.0268	8.10719	1.55391	97	0.0898359	PLATCOV	trtmnt	21.7626	373154	1.3055	19.0391	133944	1	2.05	0.177	800
PLT-TH1-546	15	4	4.95393e-08	185.524	0.0927684	-5.13131	1.32693	19.4711	4.36404	1.45461	97	0.264071	PLATCOV	trtmnt	21.7626	373154	1.3055	19.0391	133944	1	2.05	0.177	800
PLT-TH1-548	15	4	4.99425e-08	699.471	0.013485	-4.88268	2.19396	15.7527	11.9231	1.30909	97	0.0255235	PLATCOV	trtmnt	21.7626	373154	1.3055	19.0391	133944	1	2.05	0.177	800
PLT-TH1-612	15	4	4.98655e-08	479.402	0.130098	-6.19142	2.78644	12.4908	8.74892	1.40395	97	0.113752	PLATCOV	trtmnt	21.7626	373154	1.3055	19.0391	133944	1	2.05	0.177	800

## Sheet: Fig2b
Model parameters of sample individuals
ID	c	k	beta	pi	rho	phi	delta	m	tau	tzero	Vzero	paf	trial	arm	ka	kPL	kLP	kCL	Vol	Emax	Hill	EC50	dose_mg
PAN_5	15	4	4.99965e-08	1023.39	0.046696	-5.1025	3.00574	18.9345	8.12274	1.37817	97		Panoramic	cntrl
PAN_22	15	4	5.00299e-08	882.673	0.00772449	-6.00484	1.04767	20.1074	14.9643	1.75335	97		Panoramic	cntrl
PAN_25	15	4	4.96169e-08	810.438	0.0204857	-6.31687	0.917125	19.7724	14.9511	1.18058	97		Panoramic	cntrl
PAN_29	15	4	4.93083e-08	410.828	0.0319264	-6.46293	1.93833	18.2245	7.80266	1.29488	97		Panoramic	cntrl
PAN_43	15	4	4.92822e-08	598.605	0.0594826	-5.78359	3.42651	20.4414	16.0001	0.88257	97		Panoramic	cntrl
PAN_551	15	4	4.97783e-08	744.098	0.0673256	-5.75146	1.04093	18.4869	14.2133	1.32303	97		Panoramic	cntrl
PAN_552	15	4	4.97313e-08	393.994	0.0144777	-4.66454	2.09872	18.7325	7.71737	1.31151	97		Panoramic	cntrl
PAN_562	15	4	4.99229e-08	769.786	0.0161168	-4.72259	2.58457	21.7368	4.5869	1.632	97		Panoramic	cntrl
PAN_566	15	4	4.97806e-08	727.88	0.013521	-4.18454	2.05998	19.6177	8.51789	1.69359	97		Panoramic	cntrl
PAN_1	15	4	4.96169e-08	1337.73	0.158755	-5.22632	2.31791	11.5565	7.24645	1.1305	97	0.245922	Panoramic	trtmnt	21.7626	373154	1.3055	19.0391	133944	1	2.05	0.177	800
PAN_2	15	4	4.97749e-08	606.806	0.0604923	-5.43954	2.21841	15.8038	13.4026	1.17545	97	0.233439	Panoramic	trtmnt	21.7626	373154	1.3055	19.0391	133944	1	2.05	0.177	800
PAN_6	15	4	4.98483e-08	592.161	0.0212393	-5.49288	1.7634	19.1006	8.67499	1.55524	97	0.129213	Panoramic	trtmnt	21.7626	373154	1.3055	19.0391	133944	1	2.05	0.177	800
PAN_8	15	4	4.95017e-08	659.037	0.00859706	-4.58546	0.969678	20.3489	14.5898	1.55444	97	0.170927	Panoramic	trtmnt	21.7626	373154	1.3055	19.0391	133944	1	2.05	0.177	800
PAN_16	15	4	4.91904e-08	887.279	0.0173464	-6.61971	1.46957	19.4504	8.81806	0.901757	97	0.119052	Panoramic	trtmnt	21.7626	373154	1.3055	19.0391	133944	1	2.05	0.177	800
PAN_18	15	4	5.01303e-08	1303.41	0.460982	-4.56386	1.80397	15.7503	5.84537	1.54394	97	0.494833	Panoramic	trtmnt	21.7626	373154	1.3055	19.0391	133944	1	2.05	0.177	800
PAN_36	15	4	4.97061e-08	645.624	0.0761009	-5.84448	1.26666	16.4434	13.1337	1.30654	97	0.226298	Panoramic	trtmnt	21.7626	373154	1.3055	19.0391	133944	1	2.05	0.177	800
PAN_47	15	4	4.92516e-08	996.002	0.00556942	-3.69905	3.44948	18.0523	9.339	1.9329	97	0.162099	Panoramic	trtmnt	21.7626	373154	1.3055	19.0391	133944	1	2.05	0.177	800
PAN_574	15	4	4.98839e-08	799.282	0.0431301	-4.75127	1.97315	18.5501	9.00195	1.55875	97	0.0952357	Panoramic	trtmnt	21.7626	373154	1.3055	19.0391	133944	1	2.05	0.177	800

## Sheet: Fig2c
Cohort	paf
PLATCOV_Trtmnt	0.108617
PLATCOV_Trtmnt	0.0819144
PLATCOV_Trtmnt	0.142267
PLATCOV_Trtmnt	0.229847
PLATCOV_Trtmnt	0.107726
PLATCOV_Trtmnt	0.289696
PLATCOV_Trtmnt	0.134951
PLATCOV_Trtmnt	0.527705
PLATCOV_Trtmnt	0.232718
PLATCOV_Trtmnt	0.132775
PLATCOV_Trtmnt	0.160184
PLATCOV_Trtmnt	0.377865
PLATCOV_Trtmnt	0.127121
PLATCOV_Trtmnt	0.245556
PLATCOV_Trtmnt	0.12354
PLATCOV_Trtmnt	0.154265
PLATCOV_Trtmnt	0.22756
PLATCOV_Trtmnt	0.237822
PLATCOV_Trtmnt	0.122207
PLATCOV_Trtmnt	0.060188
PLATCOV_Trtmnt	0.0903067
PLATCOV_Trtmnt	0.125774
PLATCOV_Trtmnt	0.104417
PLATCOV_Trtmnt	0.110205
PLATCOV_Trtmnt	0.160202
PLATCOV_Trtmnt	0.100074
PLATCOV_Trtmnt	0.155191
PLATCOV_Trtmnt	0.103034
PLATCOV_Trtmnt	0.257868
PLATCOV_Trtmnt	0.132494
PLATCOV_Trtmnt	0.106411
PLATCOV_Trtmnt	0.0898359
PLATCOV_Trtmnt	0.431003
PLATCOV_Trtmnt	0.217561
PLATCOV_Trtmnt	0.270609
PLATCOV_Trtmnt	0.187453
PLATCOV_Trtmnt	0.167397
PLATCOV_Trtmnt	0.21476
PLATCOV_Trtmnt	0.102324
PLATCOV_Trtmnt	0.264071
PLATCOV_Trtmnt	0.0255235
PLATCOV_Trtmnt	0.330538
PLATCOV_Trtmnt	0.175867
PLATCOV_Trtmnt	0.636036
PLATCOV_Trtmnt	0.12147
PLATCOV_Trtmnt	0.238305
PLATCOV_Trtmnt	0.114533
PLATCOV_Trtmnt	0.148529
PLATCOV_Trtmnt	0.313569
PLATCOV_Trtmnt	0.752404
PLATCOV_Trtmnt	0.0843898
PLATCOV_Trtmnt	0.763062
PLATCOV_Trtmnt	0.165001
PLATCOV_Trtmnt	0.113752
PLATCOV_Trtmnt	0.162097
PLATCOV_Trtmnt	0.213538
PLATCOV_Trtmnt	0.171952
PLATCOV_Trtmnt	0.134935
PLATCOV_Trtmnt	0.143548
PLATCOV_Trtmnt	0.0915714
PLATCOV_Trtmnt	0.114236
PLATCOV_Trtmnt	0.0405751
PLATCOV_Trtmnt	0.144815
PLATCOV_Trtmnt	0.123453
Panoramic_Trtmnt	0.245922
Panoramic_Trtmnt	0.233439
Panoramic_Trtmnt	0.146038
Panoramic_Trtmnt	0.106438
Panoramic_Trtmnt	0.129213
Panoramic_Trtmnt	0.170927
Panoramic_Trtmnt	0.309085
Panoramic_Trtmnt	0.384761
Panoramic_Trtmnt	0.119052
Panoramic_Trtmnt	0.494833
Panoramic_Trtmnt	0.146855
Panoramic_Trtmnt	0.182884
Panoramic_Trtmnt	0.355903
Panoramic_Trtmnt	0.152756
Panoramic_Trtmnt	0.153194
Panoramic_Trtmnt	0.16196
Panoramic_Trtmnt	0.271386
Panoramic_Trtmnt	0.226298
Panoramic_Trtmnt	0.219625
Panoramic_Trtmnt	0.15855
Panoramic_Trtmnt	0.19593
Panoramic_Trtmnt	0.246182
Panoramic_Trtmnt	0.0887912
Panoramic_Trtmnt	0.995246
Panoramic_Trtmnt	0.162099
Panoramic_Trtmnt	0.229375
Panoramic_Trtmnt	0.17199
Panoramic_Trtmnt	0.170255
Panoramic_Trtmnt	0.103658
Panoramic_Trtmnt	0.13012
Panoramic_Trtmnt	0.151097
Panoramic_Trtmnt	0.195199
Panoramic_Trtmnt	0.335366
Panoramic_Trtmnt	0.127382
Panoramic_Trtmnt	0.137389
Panoramic_Trtmnt	0.0952357
Panoramic_Trtmnt	0.181437
Panoramic_Trtmnt	0.155539

## Sheet: Fig3a
day	mean VL_drop (usual care)	sd VL_drop (usual care)	mean VL_drop (treatment)	sd VL_drop (treatment)
0	0	0	0	0
1	-0.475462	1.14143	-0.491331	0.982551
2	-1.08157	1.30164	-1.43965	1.20579
3	-1.35028	1.39526	-2.10739	1.39559
4	-1.68351	1.41201	-2.75766	1.42057
5	-2.2639	1.5024	-3.35887	1.4323
6	-2.84368	1.54753	-3.54947	1.35434
7	-2.84165	1.70021	-3.52479	1.51516
14	-4.4205	1.47025	-4.60103	1.24097

## Sheet: Fig3b
day	mean VL_drop (usual care)	sd VL_drop (usual care)	mean VL_drop (treatment)	sd VL_drop (treatment)
0	0	0	0	0
1	-0.223553	0.810997	-0.570225	0.779457
2	-0.886314	1.13387	-1.22608	0.947857
3	-1.45183	1.24824	-1.94384	0.974312
4	-1.55817	1.21677	-2.78274	1.18712
5	-2.11198	1.21858	-3.05201	1.2776
6	-2.49236	1.29713	-3.32527	1.18907
13	-4.6925	1.12381	-3.95584	1.30182

## Sheet: Fig3c
day	mean VL_drop (placebo)	sd VL_drop (placebo)	mean VL_drop (treatment)	sd VL_drop (treatment)
0	0	0	0	0
3	-0.81	1.258	-1.08	1.287
5	-1.79	1.513	-2.09	1.49
10	-2.99	1.678	-3.18	1.628
15	-3.48	1.836	-3.61	1.74

## Sheet: Fig4a
VID model parameters of the virtual cohort (N=400)
ID	c	r	k	beta	pi	rho	phi	delta	m	tau	tzero	Vzero	Treatment_Start_Day
0	15	10	4	4.93662e-08	660.131	0.0113287	2.04005e-06	2.81442	16.4826	11.3757	2.75502	97	1
1	15	10	4	4.63394e-08	381.558	0.0101927	1.76056e-07	0.918021	16.6326	7.60272	4.96349	97	3
2	15	10	4	4.90445e-08	359.311	0.0128558	3.01093e-05	1.13423	16.3996	10.0191	3.87792	97	1
3	15	10	4	4.99643e-08	337.979	0.0931065	6.82496e-05	0.836216	16.4698	4.06781	6.44153	97	2
4	15	10	4	4.9585e-08	651.103	0.0212902	0.000160483	1.36245	18.3036	6.6936	1.93754	97	3
5	15	10	4	4.89227e-08	615.106	0.0453618	4.70056e-06	2.62004	17.1082	10.9116	1.60122	97	3
6	15	10	4	5.00311e-08	759.591	0.0014804	2.71819e-06	0.717029	16.992	14.0732	2.23731	97	2
7	15	10	4	4.79281e-08	195.263	0.0848887	4.16629e-07	0.952247	15.3958	7.40589	4.1016	97	3
8	15	10	4	4.77386e-08	179.362	0.010204	8.42752e-07	1.77535	16.7108	11.6944	2.26248	97	1
9	15	10	4	4.77573e-08	810.812	0.0811615	4.59738e-07	2.00184	16.2591	9.53029	2.7919	97	1
10	15	10	4	4.93787e-08	610.998	0.0617931	7.76587e-05	1.25938	16.346	6.31618	4.59946	97	3
11	15	10	4	4.78509e-08	271.675	0.0470305	3.28345e-06	1.47977	15.8291	10.3373	2.85307	97	1
12	15	10	4	4.89948e-08	466.434	0.0779686	0.000276344	0.995255	16.7473	8.30965	1.94826	97	1
13	15	10	4	4.94971e-08	953.74	0.0329079	4.26383e-06	3.69413	17.1686	8.53533	5.19493	97	3
14	15	10	4	4.94436e-08	544.841	0.0837741	1.67294e-05	1.05934	20.1626	5.61559	3.79789	97	3
15	15	10	4	5.03524e-08	1614.54	0.0140356	9.10123e-05	2.28805	16.4013	10.7478	2.45264	97	2
16	15	10	4	4.92992e-08	475.445	0.176483	5.9016e-06	0.966863	16.4024	5.62228	4.42531	97	1
17	15	10	4	4.9673e-08	873.615	0.030318	5.99335e-06	2.16232	17.094	6.07197	7.10249	97	3
18	15	10	4	4.95553e-08	808.109	1.22403	2.5903e-05	1.18745	15.6638	4.41547	3.64654	97	3
19	15	10	4	4.84965e-08	285.036	0.54995	6.09804e-05	0.98784	15.8382	9.17424	3.7207	97	3
20	15	10	4	4.93299e-08	523.866	0.552764	8.81353e-05	1.47299	14.5298	7.75002	3.57979	97	3
21	15	10	4	4.96695e-08	605.397	0.0171179	0.000134385	1.29845	18.0732	10.1962	1.77699	97	2
22	15	10	4	4.91473e-08	631.83	0.0210834	0.000125216	1.50976	17.8007	5.24956	3.53429	97	1
23	15	10	4	4.6302e-08	249.385	0.0274808	4.81005e-06	1.86133	14.9654	9.40431	4.73557	97	3
24	15	10	4	4.87237e-08	409.836	0.00837741	5.44841e-07	1.26895	16.5209	9.53153	2.88145	97	2
25	15	10	4	4.74624e-08	181.184	0.0296524	7.32892e-07	1.37661	16.6707	12.0913	3.14139	97	1
26	15	10	4	4.99574e-08	523.082	1.15812	0.000131935	1.11327	16.2194	4.74019	3.53021	97	2
27	15	10	4	5.08639e-08	863.495	0.00559513	3.82816e-06	0.694365	15.8992	8.156	6.79984	97	1
28	15	10	4	5.06874e-08	809.562	0.0637221	2.81799e-07	2.00065	19.8152	5.92072	4.59865	97	2
29	15	10	4	4.85244e-08	284.741	0.0538828	1.20022e-06	1.37909	15.8806	9.51801	3.3456	97	2
30	15	10	4	4.87136e-08	307.617	0.0182356	2.56898e-05	1.35725	16.7889	9.40467	4.07205	97	1
31	15	10	4	5.06466e-08	756.519	0.00369394	3.03389e-06	0.973443	16.6605	12.358	2.30075	97	2
32	15	10	4	4.98563e-08	1208.48	0.0200664	5.39337e-06	2.4884	14.9466	10.1601	1.95193	97	1
33	15	10	4	4.98609e-08	624.252	0.00524687	1.38886e-05	1.27567	17.5293	7.69441	3.23987	97	1
34	15	10	4	4.64804e-08	545.997	0.073156	1.30356e-06	2.87467	19.306	9.00015	3.77508	97	3
35	15	10	4	4.76179e-08	203.981	0.00383036	8.84851e-06	2.00818	17.9094	11.4252	2.74003	97	3
36	15	10	4	4.97588e-08	858.223	0.00578789	2.21912e-06	1.56983	16.0739	12.3778	1.50162	97	3
37	15	10	4	5.00518e-08	1093.48	0.00583606	2.33512e-06	2.69258	16.781	10.7983	3.41556	97	3
38	15	10	4	4.80541e-08	207.019	0.157989	3.08127e-07	0.966626	18.906	4.68103	2.5404	97	1
39	15	10	4	4.98609e-08	624.252	0.00524687	1.38886e-05	1.27567	17.5293	6.69295	4.24133	97	2
40	15	10	4	4.95427e-08	725.588	0.0255018	1.24905e-06	2.0595	16.4388	7.13294	4.14903	97	2
41	15	10	4	5.13523e-08	3325.06	0.00620383	1.52272e-06	2.54696	16.2549	10.8767	3.31832	97	2
42	15	10	4	4.82092e-08	127.075	0.0178086	1.06827e-05	0.850593	16.4333	7.71266	5.00677	97	1
43	15	10	4	4.96044e-08	622.2	0.0127888	0.000145787	1.44679	16.2914	11.47	1.29919	97	3
44	15	10	4	4.75456e-08	681.318	0.0438935	1.44115e-07	2.62958	18.9469	8.26355	3.75272	97	2
45	15	10	4	4.96855e-08	1442.28	0.0675461	2.57063e-06	3.95763	9.84263	7.96709	4.12846	97	2
46	15	10	4	5.00104e-08	777.267	1.48944	8.13598e-05	1.19807	19.6643	4.25306	2.95425	97	3
47	15	10	4	4.92153e-08	351.423	0.0155303	8.97119e-06	0.888472	17.5184	10.2623	2.84557	97	1
48	15	10	4	4.86956e-08	790.642	0.0655949	0.00509894	1.17904	17.3304	4.86749	3.28992	97	3
49	15	10	4	4.9862e-08	1441.75	0.00765932	7.51761e-07	1.58583	16.6421	7.28153	6.02011	97	2
50	15	10	4	4.9593e-08	1370.98	0.142353	2.24616e-06	1.37222	15.6149	11.1563	0.848858	97	1
51	15	10	4	4.92606e-08	1073.54	0.00889631	4.66724e-06	2.84503	16.9097	12.1194	2.66112	97	2
52	15	10	4	4.93356e-08	457.246	0.13837	0.000105189	1.14728	14.5969	4.85993	2.42426	97	3
53	15	10	4	4.98265e-08	902.984	0.0278407	0.000328375	1.84271	20.9065	6.84002	2.81103	97	1
54	15	10	4	5.01626e-08	1229.19	0.0296394	1.59621e-05	3.16244	25.9062	7.92643	2.42292	97	1
55	15	10	4	4.90241e-08	881.394	0.0578389	1.761e-06	2.35555	16.406	7.12185	4.40344	97	3
56	15	10	4	5.13523e-08	3325.06	0.00620383	1.52272e-06	2.54696	16.2549	9.48936	4.70562	97	3
57	15	10	4	5.00611e-08	556.263	0.0063725	0.000412696	0.941939	16.7211	8.21474	5.33018	97	3
58	15	10	4	5.00518e-08	690.144	0.106142	0.000229398	1.05859	22.2134	9.38055	2.68117	97	2
59	15	10	4	4.96455e-08	635.609	0.149338	8.30252e-06	1.26412	15.6396	9.16269	3.66296	97	1
60	15	10	4	5.01256e-08	1330.42	0.02719	4.86586e-05	3.0235	17.4928	13.5251	0.744811	97	2
61	15	10	4	4.96535e-08	420.136	0.738059	1.58486e-05	1.12267	26.4854	1.57732	3.65208	97	3
62	15	10	4	4.94277e-08	934.372	0.0907486	3.53208e-05	1.74725	16.0847	8.33916	2.56686	97	1
63	15	10	4	4.90716e-08	371.938	0.0184039	4.76135e-05	1.06004	16.1994	10.3779	2.7857	97	1
64	15	10	4	4.95473e-08	753.113	1.36523	5.19422e-05	1.37176	16.0121	4.14759	5.1144	97	3
65	15	10	4	5.02273e-08	1300.83	0.0224849	2.14324e-05	3.62194	24.5369	5.48637	4.06637	97	2
66	15	10	4	4.49821e-08	172.739	0.00848731	4.7152e-08	1.3115	16.7459	13.1826	3.43641	97	2
67	15	10	4	4.78267e-08	155.121	0.0156744	3.73491e-06	1.27096	14.9905	14.068	1.22067	97	2
68	15	10	4	4.96821e-08	759.486	0.0287349	1.90428e-05	2.42504	17.0366	5.01136	4.36208	97	2
69	15	10	4	4.96501e-08	474.45	0.0285371	0.000150214	0.754336	17.664	7.5489	0.86217	97	3
70	15	10	4	4.94903e-08	643.413	0.00584642	4.56363e-06	1.65545	16.9429	11.4767	1.44279	97	1
71	15	10	4	4.85467e-08	365.797	0.481209	3.11229e-06	1.28474	15.4491	1.43435	3.35183	97	1
72	15	10	4	4.78817e-08	389.332	0.572043	2.36919e-06	1.36414	14.7616	3.65053	1.70752	97	3
73	15	10	4	4.89632e-08	868.26	0.00534786	0.000133965	2.37462	18.0886	12.3091	3.12427	97	3
74	15	10	4	5.07248e-08	721.506	0.120703	1.47853e-06	2.16048	12.9485	7.2871	0.964708	97	1
75	15	10	4	4.92697e-08	689.176	0.431099	4.292e-05	1.77173	17.6318	5.03033	3.88309	97	2
76	15	10	4	4.98689e-08	711.345	0.00210615	2.61903e-05	1.41315	16.4151	15.0021	2.46073	97	1
77	15	10	4	4.86755e-08	435.933	0.0107885	4.40961e-07	1.30355	16.5671	5.68219	6.65468	97	1
78	15	10	4	4.79756e-08	1087.58	0.00604227	2.50121e-07	0.95602	16.2283	6.32645	6.13273	97	2
79	15	10	4	4.94174e-08	418.023	0.64117	1.23507e-05	0.672553	26.7403	4.91177	5.7577	97	1
80	15	10	4	5.01372e-08	1039.25	0.00273987	6.44051e-06	3.77087	16.2153	12.6496	2.2497	97	1
81	15	10	4	4.96958e-08	1845.06	0.445135	8.66902e-06	1.27015	16.6068	3.96383	3.82642	97	3
82	15	10	4	4.78862e-08	200.549	0.257808	1.09954e-06	1.49104	11.4826	3.93673	2.33099	97	2
83	15	10	4	4.94971e-08	953.74	0.0329079	4.26383e-06	3.69413	17.1686	8.87104	4.85922	97	2
84	15	10	4	4.71987e-08	513.263	0.0626845	2.14398e-06	2.35069	14.1535	11.6334	0.922299	97	2
85	15	10	4	4.97955e-08	753.477	0.013195	5.12389e-05	2.12644	17.5033	10.6198	2.37209	97	3
86	15	10	4	4.9893e-08	734.937	0.0655768	6.15276e-05	0.904799	16.3182	10.3012	1.98661	97	2
87	15	10	4	4.96295e-08	857.709	0.0495097	2.50132e-05	0.908916	17.0236	9.30445	2.10484	97	2
88	15	10	4	5.00138e-08	775.818	0.00850531	2.10044e-06	1.08285	16.3766	13.2566	1.94346	97	1
89	15	10	4	4.81327e-08	425.794	0.0689081	3.43305e-05	1.27382	19.2834	9.52904	2.90804	97	2
90	15	10	4	4.77243e-08	242.443	0.00396671	5.71887e-06	2.44214	16.042	11.1749	2.4737	97	1
91	15	10	4	4.96615e-08	492.674	0.037812	0.000800682	0.793132	17.1216	8.4311	2.12881	97	2
92	15	10	4	4.95553e-08	808.109	1.22403	2.5903e-05	1.18745	15.6638	4.14683	3.91518	97	1
93	15	10	4	4.93219e-08	679.736	0.00198994	2.62682e-05	2.06028	16.1575	12.4799	2.66411	97	1
94	15	10	4	4.78641e-08	276.599	0.0246513	2.46746e-07	1.73635	16.7254	8.43614	3.76618	97	2
95	15	10	4	4.95815e-08	717.728	0.0232949	0.000309272	1.66333	17.2004	8.74107	1.66816	97	2
96	15	10	4	4.94242e-08	436.355	0.142055	0.00115444	0.797821	16.4783	7.36565	1.83157	97	3
97	15	10	4	4.88529e-08	665.396	0.0122146	4.3431e-07	2.33585	16.0026	8.01294	4.1677	97	2
98	15	10	4	4.65222e-08	327.771	0.0109096	1.37822e-07	1.65215	16.4967	12.7792	2.40083	97	1
99	15	10	4	4.92913e-08	321.27	0.0252767	2.17916e-05	1.30957	18.6357	4.67623	2.25183	97	3
100	15	10	4	4.92346e-08	584.104	0.0355001	1.54928e-06	1.10202	16.3402	10.152	2.273	97	3
101	15	10	4	4.92674e-08	733.449	0.0150994	0.000114525	1.30297	18.2365	10.5417	1.52564	97	3
102	15	10	4	4.96467e-08	660.237	0.0320738	0.00010691	1.20825	20.0601	5.21753	2.39546	97	1
103	15	10	4	4.98047e-08	779.722	0.00621269	6.96819e-05	1.22096	15.9495	9.24732	6.35409	97	2
104	15	10	4	5.04394e-08	1036.38	0.00840524	2.20166e-05	1.36625	15.7813	11.0859	3.5895	97	1
105	15	10	4	4.83215e-08	211.768	0.013503	2.03897e-05	1.40839	15.7216	6.93716	3.63216	97	2
106	15	10	4	4.96695e-08	1239.85	0.00614511	0.00010752	1.29291	16.5932	7.72362	5.69602	97	2
107	15	10	4	4.9681e-08	703.996	0.00345764	6.50924e-07	1.03061	16.4687	9.45079	6.65484	97	1
108	15	10	4	5.07575e-08	1093.15	0.739869	2.07171e-07	1.8737	20.8316	2.81158	1.9836	97	3
109	15	10	4	4.7809e-08	247.56	0.0111178	5.54945e-07	0.732933	16.5024	12.4628	3.10849	97	1
110	15	10	4	4.95062e-08	988.348	2.0659	3.2833e-05	1.42983	12.4225	1.43879	6.12503	97	2
111	15	10	4	4.89937e-08	538.505	0.0972478	2.30245e-06	2.74469	17.0983	9.22351	3.72834	97	1
112	15	10	4	4.9196e-08	586.246	0.0435071	1.24194e-06	1.13658	16.3721	9.81583	3.18382	97	2
113	15	10	4	4.97359e-08	683.487	0.139574	5.9253e-05	1.78603	12.6093	3.64179	4.39856	97	3
114	15	10	4	4.98678e-08	802.99	0.00387507	4.45e-06	0.870527	17.7297	11.4235	3.19506	97	2
115	15	10	4	4.85367e-08	198.719	0.0584238	1.53585e-05	0.583827	19.2224	8.76294	5.70662	97	1
116	15	10	4	4.92754e-08	508.358	0.201322	0.000122558	1.45458	16.2751	8.73188	1.81778	97	3
117	15	10	4	5.02377e-08	1074.68	0.029557	9.04128e-06	2.8276	16.339	5.76579	6.17775	97	3
118	15	10	4	4.86945e-08	276.707	0.0184154	0.000290115	1.25864	16.319	10.0834	0.930221	97	3
119	15	10	4	4.98276e-08	1322.42	0.0135713	1.05616e-06	1.61962	16.1561	11.9957	2.20345	97	1
120	15	10	4	4.67681e-08	1504.39	0.0746947	2.36407e-06	2.44648	12.4263	5.15659	6.25838	97	3
121	15	10	4	4.78729e-08	1020.07	0.473571	7.37904e-06	0.664128	9.13648	3.80456	5.85986	97	1
122	15	10	4	4.90546e-08	1066.18	0.160548	7.65068e-07	1.37166	11.0184	4.10061	6.79641	97	1
123	15	10	4	4.79281e-08	195.263	0.0848887	4.16629e-07	0.952247	15.3958	6.22508	5.28241	97	3
124	15	10	4	4.98276e-08	1322.42	0.0135713	1.05616e-06	1.61962	16.1561	11.9375	2.26172	97	1
125	15	10	4	4.92958e-08	426.049	0.0162847	0.000279351	0.713175	17.1702	5.77885	3.85505	97	3
126	15	10	4	4.8267e-08	488.664	0.0382613	4.16016e-07	1.79426	16.6054	10.4224	1.65365	97	2
127	15	10	4	4.9601e-08	1094.49	0.00558843	4.40494e-05	3.31401	17.6713	12.0558	1.95519	97	2
128	15	10	4	4.92561e-08	896.21	0.0474974	0.000813036	3.15113	23.7252	6.03548	4.31135	97	2
129	15	10	4	4.88855e-08	384.477	0.0122225	1.53144e-06	1.86712	18.8537	12.3773	2.07704	97	3
130	15	10	4	4.88607e-08	724.553	0.0241769	4.42792e-06	1.15195	16.2314	11.2886	1.83052	97	1
131	15	10	4	5.01037e-08	1066.38	0.0159291	6.0213e-05	2.65161	17.4279	7.45591	1.93247	97	3
132	15	10	4	4.88855e-08	384.477	0.0122225	1.53144e-06	1.86712	18.8537	10.1028	4.35148	97	2
133	15	10	4	4.94903e-08	643.413	0.00584642	4.56363e-06	1.65545	16.9429	10.6532	2.26635	97	3
134	15	10	4	4.9784e-08	711.394	0.00644837	0.00012094	1.17819	17.6294	7.71089	1.26923	97	1
135	15	10	4	4.9689e-08	715.023	0.0125609	3.0235e-05	1.53836	17.3888	8.61993	2.6097	97	1
136	15	10	4	4.98609e-08	624.252	0.00524687	1.38886e-05	1.27567	17.5293	6.8735	4.06078	97	3
137	15	10	4	4.98689e-08	1283.51	0.0106807	1.20332e-06	1.59125	17.261	8.56665	6.15521	97	1
138	15	10	4	4.89925e-08	432.255	0.158433	3.79507e-05	0.977235	16.7714	5.84828	5.10028	97	2
139	15	10	4	4.82659e-08	138.382	0.0191095	6.81522e-06	0.921652	15.4976	8.35102	5.03834	97	1
140	15	10	4	4.95062e-08	808.984	0.103749	1.21493e-05	1.44987	12.7906	4.46316	5.07756	97	3
141	15	10	4	5.01072e-08	872.087	0.0205107	2.66502e-06	1.04282	16.4198	10.2469	3.62003	97	2
142	15	10	4	4.94425e-08	571.781	0.109017	3.18662e-05	1.10285	13.6869	7.13928	1.84136	97	2
143	15	10	4	4.80563e-08	1079.42	0.0030486	4.9101e-07	0.759601	15.3777	9.54717	3.87592	97	3
144	15	10	4	4.98012e-08	698.2	0.00763554	1.04145e-05	1.30135	16.6459	11.1934	2.40476	97	3
145	15	10	4	4.8257e-08	569.128	0.0204729	3.49575e-07	1.28589	16.25	8.03363	3.21284	97	3
146	15	10	4	4.89948e-08	466.434	0.0779686	0.000276344	0.995255	16.7473	9.06042	1.19749	97	3
147	15	10	4	4.98012e-08	789.696	0.387305	3.42855e-06	1.06149	19.5989	3.42499	1.90597	97	3
148	15	10	4	4.92674e-08	733.449	0.0150994	0.000114525	1.30297	18.2365	6.65566	5.41168	97	2
149	15	10	4	4.95701e-08	485.792	0.011306	5.09178e-06	1.01999	14.8136	15.0701	1.19938	97	1
150	15	10	4	4.99965e-08	1004.64	0.983657	3.15806e-05	1.22541	20.1785	3.91439	3.5028	97	2
151	15	10	4	4.9689e-08	715.023	0.0125609	3.0235e-05	1.53836	17.3888	9.49346	1.73617	97	2
152	15	10	4	4.9339e-08	519.685	0.462623	1.62701e-05	1.0044	15.76	1.08326	9.45406	97	3
153	15	10	4	4.97325e-08	569.994	0.00429576	2.68819e-05	0.901604	16.1756	11.6124	2.51588	97	2
154	15	10	4	5.02285e-08	801.586	0.0448054	4.49438e-05	1.30703	25.2479	5.50253	2.7451	97	1
155	15	10	4	4.96535e-08	655.994	0.0141524	2.68881e-05	1.42617	16.372	9.57298	3.02837	97	3
156	15	10	4	4.91123e-08	476.277	0.0715402	0.000842888	0.703683	18.4081	4.24105	5.16874	97	3
157	15	10	4	4.86474e-08	517.249	0.447942	1.63501e-05	1.2906	10.6451	8.51731	2.26879	97	1
158	15	10	4	5.05196e-08	2245.54	0.00512708	9.66941e-06	1.75948	17.8896	12.3451	1.65298	97	3
159	15	10	4	4.78531e-08	101.128	0.0406518	1.49176e-06	1.13485	18.8287	5.38819	3.2877	97	1
160	15	10	4	4.80895e-08	567.179	0.0916621	1.007e-06	1.5893	12.4824	9.25882	2.10424	97	3
161	15	10	4	4.92992e-08	475.445	0.176483	5.9016e-06	0.966863	16.4024	5.18123	4.86636	97	2
162	15	10	4	4.98793e-08	701.552	0.0149717	2.46973e-06	2.1967	16.5542	9.64101	4.25617	97	3
163	15	10	4	5.04487e-08	1454.96	0.00563443	0.000153759	1.25348	16.1545	10.7273	1.88057	97	1
164	15	10	4	4.98414e-08	720.775	0.0305964	4.15145e-05	1.33677	16.7244	8.9222	3.9372	97	2
165	15	10	4	4.94425e-08	604.951	0.0141159	5.01026e-05	1.83003	16.6339	8.35719	3.81215	97	1
166	15	10	4	4.87731e-08	451.471	0.0489903	0.00124986	1.63643	16.7916	10.2308	1.45888	97	2
167	15	10	4	4.98012e-08	698.2	0.00763554	1.04145e-05	1.30135	16.6459	8.89968	4.69852	97	2
168	15	10	4	4.71107e-08	157.779	0.0507528	1.31823e-06	0.80817	20.5729	6.3764	1.27908	97	2
169	15	10	4	4.90366e-08	366.024	0.0163934	0.000158077	1.14798	16.3576	6.29765	4.06877	97	2
170	15	10	4	4.89711e-08	714.315	0.0925209	1.75748e-06	1.55976	15.5187	7.0468	5.19789	97	2
171	15	10	4	4.91077e-08	829.316	0.885128	9.17065e-06	1.15673	16.3635	8.32359	1.97881	97	1
172	15	10	4	4.9673e-08	873.615	0.030318	5.99335e-06	2.16232	17.094	11.1665	2.00795	97	1
173	15	10	4	4.96844e-08	687.67	0.00737446	0.000819672	0.897296	16.7833	11.2853	1.73234	97	3
174	15	10	4	4.95587e-08	668.113	0.0086451	6.09832e-05	1.4734	16.3292	8.47441	6.34942	97	3
175	15	10	4	4.98276e-08	1322.42	0.0135713	1.05616e-06	1.61962	16.1561	10.4738	3.72537	97	1
176	15	10	4	4.97749e-08	818.502	0.0364527	0.000140149	1.4734	15.9621	11.5544	1.82317	97	1
177	15	10	4	4.93458e-08	555.265	0.0249115	1.86616e-06	2.45358	15.2964	7.12823	5.56278	97	3
178	15	10	4	4.97439e-08	593.759	0.00985009	0.000221187	0.861085	16.3455	12.4607	0.970286	97	3
179	15	10	4	4.9681e-08	703.996	0.00345764	6.50924e-07	1.03061	16.4687	9.84306	6.26257	97	1
180	15	10	4	4.81892e-08	236.505	0.0278163	4.49521e-07	1.18434	18.8542	4.20359	4.14497	97	1
181	15	10	4	5.00853e-08	852.334	0.497305	1.40909e-05	1.73749	10.9393	8.85272	2.69218	97	2
182	15	10	4	4.85043e-08	232.076	0.0743019	4.03348e-06	1.66628	18.1279	2.80777	7.93674	97	2
183	15	10	4	4.71107e-08	157.779	0.0507528	1.31823e-06	0.80817	20.5729	5.75483	1.90065	97	1
184	15	10	4	4.8521e-08	329.822	0.00420291	5.16167e-06	3.48898	17.067	11.8043	2.01724	97	2
185	15	10	4	4.97531e-08	1146.94	0.897901	2.42354e-05	1.21722	18.3838	4.60551	2.60485	97	1
186	15	10	4	4.98896e-08	286.194	0.582901	0.000996116	0.625625	18.3275	2.70022	6.05416	97	3
187	15	10	4	4.9893e-08	734.937	0.0655768	6.15276e-05	0.904799	16.3182	6.99211	5.29567	97	2
188	15	10	4	4.94425e-08	597.943	0.260014	0.0203184	1.07556	15.7925	5.87041	3.80798	97	2
189	15	10	4	4.93833e-08	611.167	0.110602	2.5781e-05	1.52678	15.5422	8.39001	3.36115	97	1
190	15	10	4	4.70652e-08	543.451	0.0645134	6.58491e-07	2.2314	16.6092	6.83215	5.27132	97	1
191	15	10	4	5.00772e-08	1025.51	0.0153915	8.85034e-06	1.69911	15.673	9.38797	3.34175	97	1
192	15	10	4	4.97577e-08	425.481	1.59969	0.00228449	0.705229	18.574	6.71576	1.7815	97	3
193	15	10	4	4.89711e-08	714.315	0.0925209	1.75748e-06	1.55976	15.5187	8.83506	3.40963	97	3
194	15	10	4	4.87731e-08	451.471	0.0489903	0.00124986	1.63643	16.7916	4.43202	7.25765	97	1
195	15	10	4	4.95998e-08	1436.75	0.0263233	6.98538e-06	2.96014	17.2989	6.57625	6.33625	97	3
196	15	10	4	4.94721e-08	632.761	0.00952051	3.81865e-05	1.51189	19.2713	4.94394	2.19116	97	2
197	15	10	4	4.95827e-08	353.777	0.153924	0.000233975	0.778593	19.0915	6.93195	1.6141	97	2
198	15	10	4	4.97531e-08	762.957	0.00985145	7.70921e-05	1.14285	16.4923	8.6744	3.83336	97	2
199	15	10	4	4.75532e-08	155.661	0.0296278	2.00868e-07	1.87713	17.0328	7.71062	2.25047	97	1
200	15	10	4	4.9713e-08	634.205	0.00762026	1.97601e-05	1.21163	16.6866	13.0481	1.90947	97	3
201	15	10	4	4.88607e-08	419.373	0.00338595	3.18735e-06	1.65424	16.157	10.8833	1.83792	97	1
202	15	10	4	4.96044e-08	622.2	0.0127888	0.000145787	1.44679	16.2914	10.9521	1.81709	97	2
203	15	10	4	4.96044e-08	622.2	0.0127888	0.000145787	1.44679	16.2914	11.6616	1.10762	97	3
204	15	10	4	4.99333e-08	1140.2	0.0248348	2.14462e-05	3.55215	17.2512	7.57365	1.71713	97	1
205	15	10	4	4.84239e-08	420.794	2.74886	3.60977e-05	0.98678	11.2759	3.84957	2.20426	97	1
206	15	10	4	4.92845e-08	347.768	0.0350744	0.000166203	1.6798	14.9615	9.4155	1.5857	97	3
207	15	10	4	5.00104e-08	777.267	1.48944	8.13598e-05	1.19807	19.6643	2.56741	4.6399	97	2
208	15	10	4	4.99264e-08	777.052	0.065731	0.000123058	1.17321	16.3515	6.38586	4.88588	97	2
209	15	10	4	4.89655e-08	601.063	0.16772	2.50819e-05	1.18987	15.6721	4.13578	7.44843	97	1
210	15	10	4	4.86463e-08	1041.17	0.0193513	1.7461e-06	1.65336	15.3369	10.6267	2.70044	97	2
211	15	10	4	4.97622e-08	511.717	0.00473805	5.95923e-05	0.825161	16.6208	12.8321	3.10693	97	2
212	15	10	4	4.90456e-08	322.122	0.0265583	0.00202969	1.18337	14.7929	4.60223	4.17051	97	1
213	15	10	4	4.94402e-08	265.577	0.0165642	1.99807e-06	1.46946	18.2618	3.89114	5.01912	97	2
214	15	10	4	4.94425e-08	604.951	0.0141159	5.01026e-05	1.83003	16.6339	8.12112	4.04822	97	2
215	15	10	4	4.83081e-08	303.124	0.0167332	5.13913e-07	1.99849	16.9985	10.1777	3.1686	97	2
216	15	10	4	5.03338e-08	495.918	0.0800645	0.000338408	0.993756	18.997	6.26514	2.45234	97	1
217	15	10	4	4.93481e-08	804.544	0.0967498	4.77727e-06	2.28061	14.7358	4.50612	4.22825	97	3
218	15	10	4	4.83782e-08	1125.9	0.023681	8.19842e-07	1.61304	16.4616	5.83146	4.85916	97	1
219	15	10	4	4.86642e-08	672.264	0.0311544	5.93663e-07	1.29635	16.4194	9.46022	1.54137	97	3
220	15	10	4	4.9681e-08	703.996	0.00345764	6.50924e-07	1.03061	16.4687	10.6459	5.45969	97	3
221	15	10	4	5.01256e-08	1330.42	0.02719	4.86586e-05	3.0235	17.4928	8.512	5.75794	97	1
222	15	10	4	4.97749e-08	818.502	0.0364527	0.000140149	1.4734	15.9621	9.77368	3.60394	97	3
223	15	10	4	4.92436e-08	671.305	0.0480474	9.88325e-06	1.47334	16.9066	9.83887	2.22609	97	2
224	15	10	4	4.87528e-08	732.217	0.0465865	1.1038e-05	3.30268	17.489	7.35001	4.13536	97	1
225	15	10	4	4.96798e-08	701.94	0.00531839	3.26212e-05	1.0954	16.2695	11.1189	3.41245	97	2
226	15	10	4	4.79435e-08	294.971	0.0701746	4.11803e-07	2.00443	16.2393	6.99242	4.21129	97	2
227	15	10	4	4.96993e-08	704.693	0.0562186	7.83754e-06	1.43716	16.0809	6.03312	4.90142	97	1
228	15	10	4	4.9601e-08	1094.49	0.00558843	4.40494e-05	3.31401	17.6713	11.2765	2.73443	97	2
229	15	10	4	4.87394e-08	225.18	0.00439501	2.63676e-06	1.92104	16.5297	10.6421	6.38679	97	1
230	15	10	4	4.92845e-08	953.74	0.046984	6.64355e-06	2.74245	15.3586	5.95042	4.25374	97	3
231	15	10	4	4.9153e-08	723.253	0.00332912	6.69283e-05	2.98134	16.311	10.3264	2.71874	97	3
232	15	10	4	4.93356e-08	457.246	0.13837	0.000105189	1.14728	14.5969	6.15829	1.1259	97	3
233	15	10	4	4.8926e-08	568.316	0.00909599	7.44629e-07	1.34164	18.9675	9.14198	2.88661	97	1
234	15	10	4	4.79281e-08	195.263	0.0848887	4.16629e-07	0.952247	15.3958	9.68726	1.82023	97	2
235	15	10	4	4.65222e-08	327.771	0.0109096	1.37822e-07	1.65215	16.4967	13.6323	1.54772	97	3
236	15	10	4	4.95747e-08	663.544	0.0058146	9.65695e-06	1.28259	16.3584	12.9817	1.85496	97	3
237	15	10	4	4.92244e-08	515.371	0.0223594	2.53186e-06	1.57221	16.3531	9.11435	4.08615	97	3
238	15	10	4	4.80861e-08	369.394	0.479188	4.3444e-06	1.65612	14.836	2.79349	3.43876	97	1
239	15	10	4	4.78729e-08	1020.07	0.473571	7.37904e-06	0.664128	9.13648	9.17867	0.485749	97	3
240	15	10	4	4.75817e-08	411.984	0.707188	4.80928e-06	0.859436	8.81504	7.22876	2.77611	97	2
241	15	10	4	5.22841e-08	2285.55	0.0248073	0.000102721	5.33938	16.5725	10.1592	1.186	97	1
242	15	10	4	4.98942e-08	970.398	0.0042922	1.61113e-06	2.31048	16.3222	12.0985	0.96502	97	2
243	15	10	4	4.98678e-08	709.578	0.00261204	1.69637e-05	1.41949	17.4496	12.1381	2.79526	97	3
244	15	10	4	5.00242e-08	843.529	0.0247434	4.58733e-05	2.13939	18.3422	7.75103	5.37642	97	1
245	15	10	4	4.92845e-08	953.74	0.046984	6.64355e-06	2.74245	15.3586	8.04598	2.15818	97	1
246	15	10	4	4.91077e-08	829.316	0.885128	9.17065e-06	1.15673	16.3635	5.49812	4.80428	97	1
247	15	10	4	4.94789e-08	498.643	0.0212525	0.000864769	0.956038	16.5861	5.6908	8.01742	97	1
248	15	10	4	4.89644e-08	404.017	0.00940546	1.95155e-05	1.73923	16.6727	9.57557	3.40034	97	2
249	15	10	4	4.90987e-08	504.394	0.011893	0.000154248	1.07773	16.7353	8.10115	2.19211	97	2
250	15	10	4	4.86811e-08	537.762	0.0196811	8.35007e-07	1.47311	16.4682	10.1767	2.76491	97	2
251	15	10	4	4.88506e-08	616.226	0.0825373	6.14101e-06	2.35291	12.3014	3.84036	5.81034	97	2
252	15	10	4	4.87731e-08	451.471	0.0489903	0.00124986	1.63643	16.7916	7.66743	4.02224	97	2
253	15	10	4	4.98058e-08	710.052	0.15815	5.07832e-06	1.46025	15.57	8.79003	2.42149	97	2
254	15	10	4	5.05475e-08	1199.69	0.0743122	1.53419e-05	3.18288	12.276	7.67178	3.08177	97	3
255	15	10	4	4.96535e-08	655.994	0.0141524	2.68881e-05	1.42617	16.372	9.9643	2.63705	97	3
256	15	10	4	4.93662e-08	440.89	0.0263773	3.48105e-05	1.01017	16.4277	9.53086	3.42434	97	3
257	15	10	4	4.96272e-08	628.536	0.0673488	0.000378896	1.33377	17.7172	4.41032	3.78767	97	2
258	15	10	4	4.89711e-08	714.315	0.0925209	1.75748e-06	1.55976	15.5187	7.34177	4.90292	97	1
259	15	10	4	4.98999e-08	696.819	0.158881	9.65762e-06	1.05154	19.2595	4.70867	3.68935	97	1
260	15	10	4	5.02285e-08	801.586	0.0448054	4.49438e-05	1.30703	25.2479	4.00225	4.24538	97	3
261	15	10	4	4.92278e-08	768.475	0.542871	1.05053e-05	1.10599	13.8711	1.39698	4.71124	97	2
262	15	10	4	4.80673e-08	179.904	0.0189426	5.56955e-06	1.75464	17.1762	10.8131	3.72925	97	3
263	15	10	4	4.98425e-08	720.825	0.0148166	5.80858e-05	2.07964	19.0472	4.02208	2.69327	97	2
264	15	10	4	4.92947e-08	283.616	0.0144614	1.6771e-05	1.75932	12.4932	9.99021	1.14092	97	3
265	15	10	4	4.95952e-08	832.243	0.0170451	1.64907e-06	2.07149	14.4254	9.32691	2.45463	97	2
266	15	10	4	4.98609e-08	782.168	0.00765332	2.74492e-05	2.30547	16.6746	7.6421	5.42544	97	3
267	15	10	4	4.80861e-08	369.394	0.479188	4.3444e-06	1.65612	14.836	2.00037	4.23188	97	2
268	15	10	4	4.97645e-08	853.159	0.0741771	6.38425e-05	2.10411	17.3034	8.88182	1.46885	97	1
269	15	10	4	4.92561e-08	557.006	0.00976945	8.49356e-07	1.03679	16.1811	10.5314	3.73098	97	2
270	15	10	4	4.85534e-08	362.118	0.014469	2.93008e-06	1.85791	16.8052	4.77609	2.35575	97	2
271	15	10	4	4.97302e-08	1116.19	0.0198751	5.97627e-06	3.27369	16.9894	10.9504	1.46393	97	2
272	15	10	4	4.81759e-08	262.144	0.013326	7.58019e-06	1.14764	16.5936	11.7814	0.943974	97	3
273	15	10	4	4.97829e-08	867.361	0.0364276	3.49551e-06	0.977707	16.5454	6.87848	3.7551	97	1
274	15	10	4	4.98678e-08	802.99	0.00387507	4.45e-06	0.870527	17.7297	13.3865	1.23203	97	3
275	15	10	4	4.89407e-08	287.587	0.00506151	9.90148e-06	0.950769	16.3	12.7914	2.21439	97	2
276	15	10	4	4.97531e-08	1146.94	0.897901	2.42354e-05	1.21722	18.3838	4.95848	2.25188	97	3
277	15	10	4	4.96101e-08	1067.14	0.01852	8.8481e-05	2.14588	21.9114	4.53703	4.68689	97	1
278	15	10	4	4.96718e-08	695.825	0.00533888	2.7609e-05	1.11961	17.1609	12.3352	3.49373	97	2
279	15	10	4	4.90716e-08	371.938	0.0184039	4.76135e-05	1.06004	16.1994	10.8337	2.32984	97	3
280	15	10	4	4.98012e-08	1521.91	0.00603365	7.59381e-07	1.23296	16.6844	14.3023	0.786547	97	1
281	15	10	4	4.8863e-08	534.835	0.0123095	5.99722e-05	2.51944	15.0458	10.9671	2.4682	97	3
282	15	10	4	4.95998e-08	1436.75	0.0263233	6.98538e-06	2.96014	17.2989	9.92888	2.98362	97	1
283	15	10	4	4.95165e-08	662.888	0.00835584	1.84799e-06	1.64786	16.7404	10.5432	4.28649	97	2
284	15	10	4	5.01372e-08	1039.25	0.00273987	6.44051e-06	3.77087	16.2153	12.9676	1.93172	97	2
285	15	10	4	4.98058e-08	710.052	0.15815	5.07832e-06	1.46025	15.57	5.43534	5.77618	97	2
286	15	10	4	5.08827e-08	179.069	0.104566	0.000264223	0.775036	15.9823	6.51629	3.88428	97	3
287	15	10	4	5.13523e-08	3325.06	0.00620383	1.52272e-06	2.54696	16.2549	12.509	1.68596	97	1
288	15	10	4	5.18394e-08	1097.82	0.00710444	0.000116926	0.790458	16.2062	8.00575	3.21129	97	1
289	15	10	4	4.58501e-08	297.365	0.801902	2.57697e-06	0.631681	6.04747	5.34225	3.1248	97	2
290	15	10	4	4.96752e-08	982.856	0.0106082	1.81151e-06	2.40034	15.6767	8.96873	5.42353	97	1
291	15	10	4	4.98425e-08	720.825	0.0148166	5.80858e-05	2.07964	19.0472	5.57967	1.13568	97	2
292	15	10	4	4.91519e-08	568.368	0.272429	1.08285e-05	1.5686	16.4171	5.23664	4.86411	97	3
293	15	10	4	4.87877e-08	261.951	0.0469591	0.000139978	0.746664	16.2701	7.38549	1.52303	97	2
294	15	10	4	4.92346e-08	401.116	0.0158712	0.000166698	1.12806	16.5164	5.61612	3.6594	97	1
295	15	10	4	4.88709e-08	607.421	0.00943452	1.58679e-06	1.30424	16.5562	8.5364	3.35524	97	1
296	15	10	4	4.92346e-08	584.104	0.0355001	1.54928e-06	1.10202	16.3402	9.56717	2.8578	97	1
297	15	10	4	4.96272e-08	386.865	0.126481	1.48242e-06	2.27918	13.0906	6.52858	2.16508	97	3
298	15	10	4	4.96615e-08	492.674	0.037812	0.000800682	0.793132	17.1216	6.59449	3.96542	97	3
299	15	10	4	4.97829e-08	867.361	0.0364276	3.49551e-06	0.977707	16.5454	4.6548	5.97878	97	2
300	15	10	4	4.98058e-08	610.562	0.763632	1.7892e-05	0.859769	16.2668	6.19055	2.56887	97	2
301	15	10	4	4.95998e-08	1436.75	0.0263233	6.98538e-06	2.96014	17.2989	11.8551	1.05736	97	2
302	15	10	4	5.04057e-08	595.36	0.0377511	5.76846e-07	1.32524	11.8732	14.4266	0.388348	97	2
303	15	10	4	4.92845e-08	953.74	0.046984	6.64355e-06	2.74245	15.3586	3.85469	6.34947	97	1
304	15	10	4	4.97714e-08	618.429	0.0192061	0.000244321	1.09047	16.9669	10.3601	0.963466	97	3
305	15	10	4	5.02782e-08	1105.73	0.0586773	1.64089e-05	3.73111	14.4459	8.50214	2.62257	97	3
306	15	10	4	4.94903e-08	607.757	0.0138156	5.73548e-06	2.08408	16.489	8.74022	5.13785	97	1
307	15	10	4	4.96455e-08	635.609	0.149338	8.30252e-06	1.26412	15.6396	9.84147	2.98418	97	1
308	15	10	4	4.97531e-08	290.596	0.0125035	2.50536e-07	2.17815	15.7862	7.2948	5.28572	97	2
309	15	10	4	4.9553e-08	746.002	0.0228749	0.000340541	1.49489	15.6243	10.5305	3.12388	97	3
310	15	10	4	4.76585e-08	301.87	0.0143463	2.40863e-07	1.14041	16.4855	7.79011	4.85942	97	2
311	15	10	4	4.9289e-08	504.812	0.55777	5.91344e-06	1.4461	20.3901	2.84759	3.24879	97	2
312	15	10	4	4.96752e-08	982.856	0.0106082	1.81151e-06	2.40034	15.6767	12.1251	2.26719	97	2
313	15	10	4	4.89711e-08	853.808	0.207144	1.59706e-06	0.796037	15.469	10.1784	2.92203	97	1
314	15	10	4	4.91575e-08	538.691	0.00621441	1.21141e-05	2.42573	16.4367	10.5818	2.0627	97	1
315	15	10	4	4.86183e-08	300.587	0.00820465	4.54957e-05	1.43692	15.835	10.8145	2.95011	97	2
316	15	10	4	4.92935e-08	459.008	0.00395685	1.28257e-05	0.893566	16.6466	13.5385	2.34626	97	1
317	15	10	4	4.78652e-08	139.002	0.0230978	8.66842e-06	1.18038	16.2554	10.3635	3.37487	97	1
318	15	10	4	4.87877e-08	261.951	0.0469591	0.000139978	0.746664	16.2701	7.16568	1.74284	97	1
319	15	10	4	4.82825e-08	421.221	0.00752108	3.12421e-07	0.991717	16.5369	8.53919	4.69331	97	2
320	15	10	4	4.9439e-08	504.452	0.0194684	5.64898e-05	1.30215	17.4582	7.64311	1.18883	97	1
321	15	10	4	4.96638e-08	664.676	0.00571216	1.11843e-06	1.02759	16.4096	10.5927	3.11232	97	1
322	15	10	4	4.97439e-08	593.759	0.00985009	0.000221187	0.861085	16.3455	10.2098	3.22126	97	2
323	15	10	4	4.85065e-08	575.135	0.027412	1.50183e-06	1.37054	18.4558	9.49141	2.90021	97	2
324	15	10	4	4.83203e-08	511.953	0.679646	3.81681e-06	1.41507	11.4976	3.14004	4.55354	97	1
325	15	10	4	4.91575e-08	538.691	0.00621441	1.21141e-05	2.42573	16.4367	10.4516	2.19291	97	3
326	15	10	4	4.95245e-08	1666.98	0.00520259	3.19794e-07	1.15529	17.8914	12.8107	3.06917	97	1
327	15	10	4	4.96284e-08	444.232	0.00986529	2.52575e-06	0.769157	17.1363	9.91018	3.50776	97	2
328	15	10	4	4.94003e-08	527.157	0.0114248	3.33841e-06	1.50149	16.9988	9.41937	2.49707	97	2
329	15	10	4	4.97542e-08	744.201	0.0400313	0.0013466	2.12996	17.2404	5.04406	2.77292	97	1
330	15	10	4	4.96855e-08	1442.28	0.0675461	2.57063e-06	3.95763	9.84263	9.5799	2.51565	97	2
331	15	10	4	4.77254e-08	244.197	0.553551	3.91552e-06	1.76337	11.6081	4.00319	5.87316	97	2
332	15	10	4	4.90987e-08	504.394	0.011893	0.000154248	1.07773	16.7353	8.39479	1.89847	97	2
333	15	10	4	4.9593e-08	1370.98	0.142353	2.24616e-06	1.37222	15.6149	9.07542	2.92977	97	1
334	15	10	4	4.90117e-08	397.146	0.0132507	1.33773e-05	1.40154	16.1525	11.5862	1.83721	97	3
335	15	10	4	4.94869e-08	548.403	0.0146805	2.25346e-06	1.61221	15.9463	10.4186	1.89733	97	3
336	15	10	4	4.97153e-08	558.329	0.0134348	2.6446e-05	1.0174	18.2754	4.20459	5.01109	97	3
337	15	10	4	5.02273e-08	1300.83	0.0224849	2.14324e-05	3.62194	24.5369	7.05193	2.50081	97	2
338	15	10	4	5.02377e-08	1074.68	0.029557	9.04128e-06	2.8276	16.339	9.5859	2.35764	97	2
339	15	10	4	4.97645e-08	853.159	0.0741771	6.38425e-05	2.10411	17.3034	5.1782	5.17247	97	3
340	15	10	4	4.8463e-08	141.876	0.0125574	5.60648e-06	0.629427	17.0534	7.78946	5.03103	97	2
341	15	10	4	4.96021e-08	736.309	0.00571031	1.26905e-05	1.01609	16.2571	9.9189	4.31476	97	2
342	15	10	4	4.92584e-08	500.484	0.0509788	0.000270707	0.873263	20.2336	6.07671	2.3197	97	2
343	15	10	4	4.99264e-08	777.052	0.065731	0.000123058	1.17321	16.3515	6.51758	4.75416	97	1
344	15	10	4	4.78729e-08	1020.07	0.473571	7.37904e-06	0.664128	9.13648	5.36126	4.30316	97	3
345	15	10	4	4.82447e-08	483.805	0.0237274	3.08106e-07	1.45293	14.6533	8.15366	3.37988	97	2
346	15	10	4	5.07575e-08	1093.15	0.739869	2.07171e-07	1.8737	20.8316	3.97927	0.81591	97	1
347	15	10	4	4.7809e-08	247.56	0.0111178	5.54945e-07	0.732933	16.5024	14.5518	1.01949	97	2
348	15	10	4	4.58501e-08	297.365	0.801902	2.57697e-06	0.631681	6.04747	6.61717	1.84988	97	1
349	15	10	4	4.9977e-08	719.482	0.010983	7.01795e-06	1.33354	15.524	10.9277	2.04606	97	1
350	15	10	4	4.91089e-08	441.916	0.273887	1.0117e-05	1.00916	22.9705	9.61628	1.72688	97	2
351	15	10	4	4.9673e-08	1067.68	0.0116271	1.16697e-06	2.40124	16.7294	10.75	3.44949	97	3
352	15	10	4	4.95291e-08	488.439	0.0155808	2.18832e-05	1.04497	10.1769	10.3005	2.4636	97	3
353	15	10	4	5.18394e-08	1097.82	0.00710444	0.000116926	0.790458	16.2062	7.33667	3.88037	97	3
354	15	10	4	4.96535e-08	420.136	0.738059	1.58486e-05	1.12267	26.4854	3.28531	1.94409	97	2
355	15	10	4	4.86956e-08	790.642	0.0655949	0.00509894	1.17904	17.3304	5.25475	2.90266	97	3
356	15	10	4	4.84942e-08	550.313	0.00466262	2.10775e-05	2.60321	18.4522	11.36	2.65815	97	2
357	15	10	4	4.99574e-08	523.082	1.15812	0.000131935	1.11327	16.2194	5.32609	2.94431	97	2
358	15	10	4	4.92425e-08	278.067	0.00410544	6.71073e-06	1.60724	16.6741	12.5153	1.6346	97	2
359	15	10	4	4.82825e-08	175.57	0.036067	2.08415e-06	1.57923	16.0918	8.96589	3.03137	97	1
360	15	10	4	4.95176e-08	528.311	0.83226	0.000204904	1.14259	15.9379	9.58294	1.74708	97	3
361	15	10	4	4.78156e-08	130.629	0.00862323	1.85973e-06	2.28221	14.3634	12.3365	5.44345	97	2
362	15	10	4	5.00104e-08	777.267	1.48944	8.13598e-05	1.19807	19.6643	3.20724	4.00007	97	3
363	15	10	4	4.90535e-08	722.237	0.00464077	0.000108101	2.55922	18.3907	11.604	2.13604	97	2
364	15	10	4	4.95815e-08	1115.84	0.176637	1.06679e-07	1.11239	15.9825	8.42773	6.45294	97	2
365	15	10	4	4.95291e-08	720.427	0.762014	2.40021e-05	1.96593	13.52	0.341912	8.50025	97	1
366	15	10	4	4.49821e-08	172.739	0.00848731	4.7152e-08	1.3115	16.7459	14.2293	2.38977	97	3
367	15	10	4	4.84184e-08	339.125	0.412192	8.22849e-05	1.07626	12.6914	0.193799	7.99222	97	3
368	15	10	4	4.8699e-08	1076.81	0.0818993	1.27617e-06	3.03235	27.7235	4.11421	5.95734	97	2
369	15	10	4	5.00392e-08	700.842	0.0090985	3.18588e-05	0.839334	18.2724	9.39058	2.27659	97	1
370	15	10	4	4.93787e-08	891.107	0.0416745	1.19124e-05	1.77143	16.4345	6.72907	1.66087	97	2
371	15	10	4	5.02054e-08	1638.82	0.0183709	1.14823e-05	3.56624	18.4002	12.8671	1.30733	97	1
372	15	10	4	4.97153e-08	558.329	0.0134348	2.6446e-05	1.0174	18.2754	5.68064	3.53504	97	3
373	15	10	4	4.99597e-08	976.472	0.00472988	6.45892e-06	2.21361	16.3513	12.8127	1.44014	97	2
374	15	10	4	5.00772e-08	1025.51	0.0153915	8.85034e-06	1.69911	15.673	10.9491	1.78061	97	2
375	15	10	4	4.86799e-08	196.635	0.00174201	3.84441e-07	2.98386	17.3557	12.7705	2.92793	97	3
376	15	10	4	4.79756e-08	301.113	0.0131009	2.63797e-07	1.48018	16.1148	8.62176	4.29508	97	2
377	15	10	4	5.05196e-08	2245.54	0.00512708	9.66941e-06	1.75948	17.8896	10.6993	3.29876	97	1
378	15	10	4	4.96318e-08	856.071	0.10706	7.64804e-06	1.31477	15.9538	11.1185	0.705839	97	2
379	15	10	4	4.82925e-08	895.344	0.0663774	6.72853e-07	2.43082	18.1148	5.63171	4.6527	97	3
380	15	10	4	4.91904e-08	609.832	0.00367858	0.000245573	2.40924	18.1797	12.6072	2.27002	97	2
381	15	10	4	4.97749e-08	585.895	0.00241791	6.23807e-05	1.44073	16.5966	13.7101	2.65462	97	2
382	15	10	4	4.95108e-08	820.786	0.0195259	1.89448e-06	1.96802	15.3384	9.50465	2.21367	97	1
383	15	10	4	4.95165e-08	527.4	0.0168927	0.000313588	1.13966	15.9904	6.61678	2.37804	97	2
384	15	10	4	5.00346e-08	544.039	0.0185328	1.70954e-05	0.661151	20.9976	7.68479	4.22574	97	2
385	15	10	4	5.03524e-08	1286	0.00620855	9.6485e-06	2.20843	16.428	10.5008	3.37418	97	1
386	15	10	4	4.73609e-08	215.258	0.00581286	1.414e-07	2.44898	17.8199	8.80794	5.45203	97	3
387	15	10	4	5.03767e-08	736.546	0.471905	5.3201e-06	1.42633	18.834	4.40516	1.35224	97	3
388	15	10	4	4.9673e-08	873.615	0.030318	5.99335e-06	2.16232	17.094	8.92567	4.24879	97	1
389	15	10	4	4.57573e-08	228.907	0.0122984	2.54103e-07	1.00685	15.1647	14.3593	1.72268	97	3
390	15	10	4	4.99597e-08	976.472	0.00472988	6.45892e-06	2.21361	16.3513	10.4715	3.78136	97	2
391	15	10	4	4.95325e-08	389.888	0.00765614	6.26556e-05	0.875207	15.9384	9.12336	2.11873	97	2
392	15	10	4	4.84775e-08	532.194	0.0133318	6.56977e-05	1.03788	15.667	8.27494	3.45622	97	3
393	15	10	4	4.88945e-08	500.253	0.441357	2.93799e-06	1.32731	12.5685	0.209669	4.20564	97	3
394	15	10	4	4.98058e-08	710.052	0.15815	5.07832e-06	1.46025	15.57	4.201	7.01052	97	3
395	15	10	4	4.84239e-08	420.794	2.74886	3.60977e-05	0.98678	11.2759	3.5099	2.54393	97	1
396	15	10	4	4.96455e-08	635.609	0.149338	8.30252e-06	1.26412	15.6396	10.3647	2.46097	97	3
397	15	10	4	4.8872e-08	798.748	0.0296122	3.34865e-06	2.78778	16.5551	8.67723	3.28822	97	1
398	15	10	4	4.9153e-08	723.253	0.00332912	6.69283e-05	2.98134	16.311	10.3274	2.71774	97	3
399	15	10	4	4.94003e-08	527.157	0.0114248	3.33841e-06	1.50149	16.9988	9.49598	2.42046	97	3

## Sheet: Fig4b
VID+PKPD model parameters of virtual cohort
	c	r	k	beta	pi	rho	phi	delta	m	tau	tzero	Vzero	Treatment_Start_Day	paf	ka	kPL	kLP	kCL	Vol	Emax	Hill	EC50
0	15	10	4	5.04638e-08	873.655	0.00434951	1.18111e-06	1.1953	16.8753	12.2478	2.02284	97	1	0.13	21.7626	0.311625	1.3055	19.0391	133944	1	2.47087	0.176131
1	15	10	4	5.02273e-08	1300.83	0.0224849	2.14324e-05	3.62194	24.5369	7.21021	2.34253	97	3	0.13	21.7626	0.311625	1.3055	19.0391	133944	1	2.47087	0.176131
2	15	10	4	4.85467e-08	365.797	0.481209	3.11229e-06	1.28474	15.4491	1.24134	3.54484	97	1	0.13	21.7626	0.311625	1.3055	19.0391	133944	1	2.47087	0.176131
3	15	10	4	4.92584e-08	500.484	0.0509788	0.000270707	0.873263	20.2336	4.24366	4.15275	97	1	0.13	21.7626	0.311625	1.3055	19.0391	133944	1	2.47087	0.176131
4	15	10	4	4.97359e-08	683.487	0.139574	5.9253e-05	1.78603	12.6093	4.9203	3.12005	97	1	0.13	21.7626	0.311625	1.3055	19.0391	133944	1	2.47087	0.176131
5	15	10	4	4.99586e-08	696.739	0.043937	7.07864e-06	1.18569	15.9621	7.50907	3.83118	97	1	0.13	21.7626	0.311625	1.3055	19.0391	133944	1	2.47087	0.176131
6	15	10	4	4.97325e-08	569.994	0.00429576	2.68819e-05	0.901604	16.1756	8.97567	5.15257	97	2	0.13	21.7626	0.311625	1.3055	19.0391	133944	1	2.47087	0.176131
7	15	10	4	4.93197e-08	489.418	0.0109338	6.14639e-06	1.07228	16.2661	10.4422	3.2552	97	1	0.13	21.7626	0.311625	1.3055	19.0391	133944	1	2.47087	0.176131
8	15	10	4	4.58501e-08	297.365	0.801902	2.57697e-06	0.631681	6.04747	2.91086	5.55619	97	2	0.13	21.7626	0.311625	1.3055	19.0391	133944	1	2.47087	0.176131
9	15	10	4	5.05301e-08	804.118	0.849714	3.30522e-05	1.71158	15.7042	5.16118	4.41148	97	1	0.13	21.7626	0.311625	1.3055	19.0391	133944	1	2.47087	0.176131
10	15	10	4	4.85043e-08	232.076	0.0743019	4.03348e-06	1.66628	18.1279	8.53779	2.20672	97	3	0.13	21.7626	0.311625	1.3055	19.0391	133944	1	2.47087	0.176131
11	15	10	4	4.97187e-08	1313.56	0.0189274	1.14191e-05	2.96542	15.318	8.65289	5.30866	97	3	0.13	21.7626	0.311625	1.3055	19.0391	133944	1	2.47087	0.176131
12	15	10	4	4.90162e-08	1152.92	0.016118	2.53706e-06	2.17829	16.7635	6.1553	6.59186	97	2	0.13	21.7626	0.311625	1.3055	19.0391	133944	1	2.47087	0.176131
13	15	10	4	4.95085e-08	487.607	0.0540132	0.000624195	0.905217	17.4104	7.15152	1.27358	97	1	0.13	21.7626	0.311625	1.3055	19.0391	133944	1	2.47087	0.176131
14	15	10	4	4.86161e-08	453.263	0.0463991	9.20937e-07	1.87356	16.4546	10.3478	2.3515	97	2	0.13	21.7626	0.311625	1.3055	19.0391	133944	1	2.47087	0.176131
15	15	10	4	4.81227e-08	446.211	0.0101139	2.48085e-07	0.751861	15.4959	11.2826	1.98818	97	1	0.13	21.7626	0.311625	1.3055	19.0391	133944	1	2.47087	0.176131
16	15	10	4	5.03895e-08	742.882	0.00653507	1.5047e-05	1.87632	16.4727	5.37014	5.52563	97	3	0.13	21.7626	0.311625	1.3055	19.0391	133944	1	2.47087	0.176131
17	15	10	4	4.79435e-08	294.971	0.0701746	4.11803e-07	2.00443	16.2393	10.3496	0.854078	97	1	0.13	21.7626	0.311625	1.3055	19.0391	133944	1	2.47087	0.176131
18	15	10	4	4.79281e-08	195.263	0.0848887	4.16629e-07	0.952247	15.3958	8.95576	2.55173	97	1	0.13	21.7626	0.311625	1.3055	19.0391	133944	1	2.47087	0.176131
19	15	10	4	4.80784e-08	395.503	0.0226183	4.66735e-06	1.85012	15.1172	7.67114	3.54349	97	3	0.13	21.7626	0.311625	1.3055	19.0391	133944	1	2.47087	0.176131
20	15	10	4	4.90614e-08	418.206	0.0227442	6.41727e-06	0.987405	16.4744	10.9957	1.86608	97	2	0.13	21.7626	0.311625	1.3055	19.0391	133944	1	2.47087	0.176131
21	15	10	4	4.93435e-08	463.095	0.0172635	2.80569e-05	1.24932	17.7588	4.82579	3.28812	97	3	0.13	21.7626	0.311625	1.3055	19.0391	133944	1	2.47087	0.176131
22	15	10	4	5.00415e-08	1172.6	0.00950189	1.37988e-06	2.51495	16.6828	12.47	0.640048	97	3	0.13	21.7626	0.311625	1.3055	19.0391	133944	1	2.47087	0.176131
23	15	10	4	4.95291e-08	488.439	0.0155808	2.18832e-05	1.04497	10.1769	8.86544	3.89868	97	1	0.13	21.7626	0.311625	1.3055	19.0391	133944	1	2.47087	0.176131
24	15	10	4	4.9093e-08	304.299	0.0307525	9.64651e-05	0.549314	16.3707	4.70295	6.64371	97	2	0.13	21.7626	0.311625	1.3055	19.0391	133944	1	2.47087	0.176131
25	15	10	4	4.93276e-08	536.5	0.168663	6.91656e-06	1.12912	17.3441	5.7788	3.73105	97	3	0.13	21.7626	0.311625	1.3055	19.0391	133944	1	2.47087	0.176131
26	15	10	4	4.85043e-08	232.076	0.0743019	4.03348e-06	1.66628	18.1279	7.35788	3.38663	97	1	0.13	21.7626	0.311625	1.3055	19.0391	133944	1	2.47087	0.176131
27	15	10	4	4.94743e-08	468.447	0.0814798	5.77896e-06	1.09677	16.573	7.51032	2.9514	97	2	0.13	21.7626	0.311625	1.3055	19.0391	133944	1	2.47087	0.176131
28	15	10	4	5.04069e-08	936.742	0.0245725	3.26242e-06	1.21409	18.4147	9.11289	1.57721	97	2	0.13	21.7626	0.311625	1.3055	19.0391	133944	1	2.47087	0.176131
29	15	10	4	4.86262e-08	784.784	0.0982585	3.98713e-05	1.96134	11.2418	6.83472	3.72252	97	2	0.13	21.7626	0.311625	1.3055	19.0391	133944	1	2.47087	0.176131
30	15	10	4	5.02424e-08	675.772	0.00329375	5.93308e-06	1.89256	17.5623	7.98912	3.3695	97	2	0.13	21.7626	0.311625	1.3055	19.0391	133944	1	2.47087	0.176131
31	15	10	4	4.95804e-08	951.262	0.00656871	1.59739e-05	2.61892	15.1547	12.4911	2.9767	97	3	0.13	21.7626	0.311625	1.3055	19.0391	133944	1	2.47087	0.176131
32	15	10	4	4.7863e-08	218.087	0.011649	8.86319e-05	1.11337	14.8997	5.20441	6.434	97	1	0.13	21.7626	0.311625	1.3055	19.0391	133944	1	2.47087	0.176131
33	15	10	4	5.06466e-08	756.519	0.00369394	3.03389e-06	0.973443	16.6605	10.4706	4.1881	97	1	0.13	21.7626	0.311625	1.3055	19.0391	133944	1	2.47087	0.176131
34	15	10	4	4.79546e-08	242.164	0.0137784	4.57857e-06	1.56978	17.5932	8.63697	4.83892	97	1	0.13	21.7626	0.311625	1.3055	19.0391	133944	1	2.47087	0.176131
35	15	10	4	5.04894e-08	1238.25	0.0261361	4.52522e-05	1.96384	15.0397	7.03997	1.88806	97	3	0.13	21.7626	0.311625	1.3055	19.0391	133944	1	2.47087	0.176131
36	15	10	4	4.95747e-08	1478.67	0.0208176	1.32026e-06	1.66757	16.9398	9.87059	2.37642	97	2	0.13	21.7626	0.311625	1.3055	19.0391	133944	1	2.47087	0.176131
37	15	10	4	4.9553e-08	837.819	0.0191465	5.81126e-06	2.41841	16.7844	7.95327	1.63893	97	2	0.13	21.7626	0.311625	1.3055	19.0391	133944	1	2.47087	0.176131
38	15	10	4	4.9179e-08	419.334	0.00535094	1.94174e-06	0.977405	16.3766	10.5644	2.83718	97	1	0.13	21.7626	0.311625	1.3055	19.0391	133944	1	2.47087	0.176131
39	15	10	4	4.5343e-08	250.813	0.0166567	8.4454e-08	1.20568	16.2402	11.1945	1.22966	97	3	0.13	21.7626	0.311625	1.3055	19.0391	133944	1	2.47087	0.176131
40	15	10	4	5.02782e-08	1105.73	0.0586773	1.64089e-05	3.73111	14.4459	4.83915	6.28556	97	1	0.13	21.7626	0.311625	1.3055	19.0391	133944	1	2.47087	0.176131
41	15	10	4	4.74133e-08	117.674	0.0169879	2.04687e-05	1.48447	13.5988	10.9295	3.86093	97	1	0.13	21.7626	0.311625	1.3055	19.0391	133944	1	2.47087	0.176131
42	15	10	4	4.84429e-08	338.852	0.00736767	3.31131e-07	0.904953	15.8331	9.32178	2.3088	97	3	0.13	21.7626	0.311625	1.3055	19.0391	133944	1	2.47087	0.176131
43	15	10	4	4.85367e-08	251.148	0.0218771	2.64643e-06	1.4207	16.2997	11.21	1.75309	97	2	0.13	21.7626	0.311625	1.3055	19.0391	133944	1	2.47087	0.176131
44	15	10	4	4.90614e-08	311.896	0.0373465	3.45136e-07	1.56228	15.2865	6.15262	3.85391	97	2	0.13	21.7626	0.311625	1.3055	19.0391	133944	1	2.47087	0.176131
45	15	10	4	4.92425e-08	278.067	0.00410544	6.71073e-06	1.60724	16.6741	8.24205	5.9079	97	3	0.13	21.7626	0.311625	1.3055	19.0391	133944	1	2.47087	0.176131
46	15	10	4	4.95587e-08	668.113	0.0086451	6.09832e-05	1.4734	16.3292	12.9644	1.85943	97	1	0.13	21.7626	0.311625	1.3055	19.0391	133944	1	2.47087	0.176131
47	15	10	4	4.95256e-08	277.172	0.0124586	6.28927e-07	1.8902	17.736	7.08562	5.724	97	1	0.13	21.7626	0.311625	1.3055	19.0391	133944	1	2.47087	0.176131
48	15	10	4	4.79965e-08	392.618	0.0692245	6.62766e-07	1.96464	17.619	8.02543	3.90014	97	2	0.13	21.7626	0.311625	1.3055	19.0391	133944	1	2.47087	0.176131
49	15	10	4	5.00058e-08	705.489	0.00632077	0.000198344	1.9169	15.9784	9.04377	4.26158	97	3	0.13	21.7626	0.311625	1.3055	19.0391	133944	1	2.47087	0.176131
50	15	10	4	5.00449e-08	766.231	0.33173	1.88956e-05	1.4263	17.9156	1.02288	6.11375	97	3	0.13	21.7626	0.311625	1.3055	19.0391	133944	1	2.47087	0.176131
51	15	10	4	4.88855e-08	384.477	0.0122225	1.53144e-06	1.86712	18.8537	11.0054	3.44887	97	1	0.13	21.7626	0.311625	1.3055	19.0391	133944	1	2.47087	0.176131
52	15	10	4	4.97187e-08	910.039	0.0846038	9.62277e-06	1.59775	17.9135	6.15202	2.64644	97	2	0.13	21.7626	0.311625	1.3055	19.0391	133944	1	2.47087	0.176131
53	15	10	4	4.8167e-08	186.522	0.0206795	8.17504e-06	1.42977	12.936	8.00757	4.38356	97	3	0.13	21.7626	0.311625	1.3055	19.0391	133944	1	2.47087	0.176131
54	15	10	4	4.95256e-08	277.172	0.0124586	6.28927e-07	1.8902	17.736	5.61946	7.19016	97	2	0.13	21.7626	0.311625	1.3055	19.0391	133944	1	2.47087	0.176131
55	15	10	4	4.93299e-08	523.866	0.552764	8.81353e-05	1.47299	14.5298	7.9714	3.35841	97	1	0.13	21.7626	0.311625	1.3055	19.0391	133944	1	2.47087	0.176131
56	15	10	4	4.82825e-08	175.57	0.036067	2.08415e-06	1.57923	16.0918	9.67567	2.32159	97	1	0.13	21.7626	0.311625	1.3055	19.0391	133944	1	2.47087	0.176131
57	15	10	4	4.89046e-08	315.595	0.00568552	1.43771e-07	2.4874	18.0055	11.7175	1.04161	97	2	0.13	21.7626	0.311625	1.3055	19.0391	133944	1	2.47087	0.176131
58	15	10	4	4.89722e-08	318.794	0.0476881	5.12436e-05	0.680411	17.8898	11.3771	4.11977	97	2	0.13	21.7626	0.311625	1.3055	19.0391	133944	1	2.47087	0.176131
59	15	10	4	5.02273e-08	1300.83	0.0224849	2.14324e-05	3.62194	24.5369	7.67928	1.87346	97	1	0.13	21.7626	0.311625	1.3055	19.0391	133944	1	2.47087	0.176131
60	15	10	4	4.80673e-08	179.904	0.0189426	5.56955e-06	1.75464	17.1762	11.0681	3.47423	97	2	0.13	21.7626	0.311625	1.3055	19.0391	133944	1	2.47087	0.176131
61	15	10	4	5.02054e-08	1638.82	0.0183709	1.14823e-05	3.56624	18.4002	13.8233	0.351103	97	1	0.13	21.7626	0.311625	1.3055	19.0391	133944	1	2.47087	0.176131
62	15	10	4	4.95165e-08	662.888	0.00835584	1.84799e-06	1.64786	16.7404	12.2375	2.59213	97	2	0.13	21.7626	0.311625	1.3055	19.0391	133944	1	2.47087	0.176131
63	15	10	4	4.92346e-08	584.104	0.0355001	1.54928e-06	1.10202	16.3402	9.96618	2.45879	97	3	0.13	21.7626	0.311625	1.3055	19.0391	133944	1	2.47087	0.176131
64	15	10	4	4.889e-08	376.418	0.00931923	2.69873e-06	1.08719	16.4108	9.51376	3.07471	97	1	0.13	21.7626	0.311625	1.3055	19.0391	133944	1	2.47087	0.176131
65	15	10	4	4.64804e-08	545.997	0.073156	1.30356e-06	2.87467	19.306	9.08142	3.69381	97	2	0.13	21.7626	0.311625	1.3055	19.0391	133944	1	2.47087	0.176131
66	15	10	4	4.92334e-08	600.371	0.00459738	1.37829e-05	1.064	17.8799	11.3317	2.64277	97	1	0.13	21.7626	0.311625	1.3055	19.0391	133944	1	2.47087	0.176131
67	15	10	4	4.94242e-08	436.355	0.142055	0.00115444	0.797821	16.4783	4.90939	4.28783	97	2	0.13	21.7626	0.311625	1.3055	19.0391	133944	1	2.47087	0.176131
68	15	10	4	4.95804e-08	951.262	0.00656871	1.59739e-05	2.61892	15.1547	14.3631	1.10469	97	3	0.13	21.7626	0.311625	1.3055	19.0391	133944	1	2.47087	0.176131
69	15	10	4	4.99022e-08	612.985	0.00643799	5.58496e-05	0.790611	16.8054	9.816	4.36729	97	3	0.13	21.7626	0.311625	1.3055	19.0391	133944	1	2.47087	0.176131
70	15	10	4	4.87338e-08	336.829	0.995474	3.01599e-05	1.60715	17.6982	4.84065	3.78324	97	1	0.13	21.7626	0.311625	1.3055	19.0391	133944	1	2.47087	0.176131
71	15	10	4	4.90241e-08	881.394	0.0578389	1.761e-06	2.35555	16.406	9.53715	1.98814	97	2	0.13	21.7626	0.311625	1.3055	19.0391	133944	1	2.47087	0.176131
72	15	10	4	4.91677e-08	1221.97	0.71191	1.32712e-05	0.658126	16.2999	4.82773	4.18166	97	1	0.13	21.7626	0.311625	1.3055	19.0391	133944	1	2.47087	0.176131
73	15	10	4	4.87641e-08	306.02	0.0185554	3.76556e-06	1.24291	16.3846	4.59618	8.80821	97	2	0.13	21.7626	0.311625	1.3055	19.0391	133944	1	2.47087	0.176131
74	15	10	4	4.87326e-08	323.05	0.00351051	4.10147e-06	2.52188	16.5596	11.0058	4.53192	97	1	0.13	21.7626	0.311625	1.3055	19.0391	133944	1	2.47087	0.176131
75	15	10	4	4.99195e-08	610.942	0.696675	1.26081e-05	1.19428	19.3554	4.26573	3.71216	97	1	0.13	21.7626	0.311625	1.3055	19.0391	133944	1	2.47087	0.176131
76	15	10	4	4.95393e-08	554.638	0.00801106	8.78072e-06	1.35336	16.1448	6.37707	6.37988	97	2	0.13	21.7626	0.311625	1.3055	19.0391	133944	1	2.47087	0.176131
77	15	10	4	4.81327e-08	425.794	0.0689081	3.43305e-05	1.27382	19.2834	9.16373	3.27335	97	2	0.13	21.7626	0.311625	1.3055	19.0391	133944	1	2.47087	0.176131
78	15	10	4	4.92278e-08	768.475	0.542871	1.05053e-05	1.10599	13.8711	0.944659	5.16356	97	3	0.13	21.7626	0.311625	1.3055	19.0391	133944	1	2.47087	0.176131
79	15	10	4	4.97611e-08	720.41	0.00810718	1.20999e-05	0.862621	16.9973	11.4559	2.19207	97	2	0.13	21.7626	0.311625	1.3055	19.0391	133944	1	2.47087	0.176131
80	15	10	4	4.97749e-08	585.895	0.00241791	6.23807e-05	1.44073	16.5966	11.7487	4.6161	97	3	0.13	21.7626	0.311625	1.3055	19.0391	133944	1	2.47087	0.176131
81	15	10	4	4.80363e-08	143.536	0.0600759	2.95733e-05	0.903377	13.6564	12.1435	0.391452	97	2	0.13	21.7626	0.311625	1.3055	19.0391	133944	1	2.47087	0.176131
82	15	10	4	4.92845e-08	347.768	0.0350744	0.000166203	1.6798	14.9615	7.56175	3.43945	97	3	0.13	21.7626	0.311625	1.3055	19.0391	133944	1	2.47087	0.176131
83	15	10	4	4.99195e-08	598.095	0.222393	0.00426638	0.815491	18.304	5.6941	2.56213	97	3	0.13	21.7626	0.311625	1.3055	19.0391	133944	1	2.47087	0.176131
84	15	10	4	5.01476e-08	1215.26	0.0342208	6.06024e-06	2.59499	17.7824	7.22026	1.70818	97	1	0.13	21.7626	0.311625	1.3055	19.0391	133944	1	2.47087	0.176131
85	15	10	4	4.95062e-08	988.348	2.0659	3.2833e-05	1.42983	12.4225	4.76778	2.79604	97	3	0.13	21.7626	0.311625	1.3055	19.0391	133944	1	2.47087	0.176131
86	15	10	4	4.93299e-08	403.237	0.0108885	6.70378e-06	0.692986	16.2683	10.7452	1.76425	97	2	0.13	21.7626	0.311625	1.3055	19.0391	133944	1	2.47087	0.176131
87	15	10	4	4.86878e-08	279.46	0.0279415	1.05107e-05	0.944526	14.022	9.9495	2.87711	97	2	0.13	21.7626	0.311625	1.3055	19.0391	133944	1	2.47087	0.176131
88	15	10	4	4.94971e-08	953.74	0.0329079	4.26383e-06	3.69413	17.1686	7.14006	6.5902	97	1	0.13	21.7626	0.311625	1.3055	19.0391	133944	1	2.47087	0.176131
89	15	10	4	4.98047e-08	521.207	0.00791189	1.22259e-06	0.980365	16.2087	11.0591	4.11432	97	2	0.13	21.7626	0.311625	1.3055	19.0391	133944	1	2.47087	0.176131
90	15	10	4	4.99206e-08	1511.96	0.0370655	0.00025193	3.18241	12.565	4.83672	2.94369	97	2	0.13	21.7626	0.311625	1.3055	19.0391	133944	1	2.47087	0.176131
91	15	10	4	4.87326e-08	449.977	0.0724686	1.15699e-06	1.13306	16.5541	5.94855	5.79063	97	1	0.13	21.7626	0.311625	1.3055	19.0391	133944	1	2.47087	0.176131
92	15	10	4	4.8366e-08	475.346	0.0502319	3.35344e-06	2.56104	17.1965	9.44489	2.12625	97	1	0.13	21.7626	0.311625	1.3055	19.0391	133944	1	2.47087	0.176131
93	15	10	4	4.79546e-08	242.164	0.0137784	4.57857e-06	1.56978	17.5932	11.2395	2.23641	97	1	0.13	21.7626	0.311625	1.3055	19.0391	133944	1	2.47087	0.176131
94	15	10	4	4.96718e-08	695.825	0.00533888	2.7609e-05	1.11961	17.1609	12.285	3.54394	97	2	0.13	21.7626	0.311625	1.3055	19.0391	133944	1	2.47087	0.176131
95	15	10	4	4.92947e-08	283.616	0.0144614	1.6771e-05	1.75932	12.4932	8.8426	2.28853	97	3	0.13	21.7626	0.311625	1.3055	19.0391	133944	1	2.47087	0.176131
96	15	10	4	4.86777e-08	414.515	0.0325739	3.31894e-05	1.92917	17.5433	3.92834	4.5703	97	2	0.13	21.7626	0.311625	1.3055	19.0391	133944	1	2.47087	0.176131
97	15	10	4	4.97325e-08	569.994	0.00429576	2.68819e-05	0.901604	16.1756	12.3205	1.80772	97	2	0.13	21.7626	0.311625	1.3055	19.0391	133944	1	2.47087	0.176131
98	15	10	4	4.8434e-08	355.018	0.00346801	3.1299e-05	1.58816	15.5636	12.0059	2.42694	97	3	0.13	21.7626	0.311625	1.3055	19.0391	133944	1	2.47087	0.176131
99	15	10	4	4.93219e-08	679.736	0.00198994	2.62682e-05	2.06028	16.1575	12.1503	2.99375	97	2	0.13	21.7626	0.311625	1.3055	19.0391	133944	1	2.47087	0.176131
100	15	10	4	4.96855e-08	593.294	0.111044	0.00043136	0.875913	16.6721	6.35411	4.41834	97	3	0.13	21.7626	0.311625	1.3055	19.0391	133944	1	2.47087	0.176131
101	15	10	4	4.78531e-08	101.128	0.0406518	1.49176e-06	1.13485	18.8287	4.66675	4.00914	97	1	0.13	21.7626	0.311625	1.3055	19.0391	133944	1	2.47087	0.176131
102	15	10	4	5.02898e-08	1482.48	0.0228555	2.46706e-06	2.27963	16.5318	10.1785	2.56851	97	2	0.13	21.7626	0.311625	1.3055	19.0391	133944	1	2.47087	0.176131
103	15	10	4	4.80895e-08	567.179	0.0916621	1.007e-06	1.5893	12.4824	7.32444	4.03862	97	2	0.13	21.7626	0.311625	1.3055	19.0391	133944	1	2.47087	0.176131
104	15	10	4	4.94698e-08	737.429	0.0163241	3.78051e-05	1.30802	19.7699	7.13562	2.55056	97	2	0.13	21.7626	0.311625	1.3055	19.0391	133944	1	2.47087	0.176131
105	15	10	4	4.94163e-08	511.387	0.0149077	3.86803e-05	1.67173	18.4231	5.04772	2.38343	97	1	0.13	21.7626	0.311625	1.3055	19.0391	133944	1	2.47087	0.176131
106	15	10	4	4.92414e-08	478.795	0.019525	7.48049e-07	1.61051	17.1077	8.41282	1.45413	97	3	0.13	21.7626	0.311625	1.3055	19.0391	133944	1	2.47087	0.176131
107	15	10	4	5.09354e-08	2405.53	0.0129363	3.1972e-05	1.45569	17.1635	8.74213	5.27284	97	3	0.13	21.7626	0.311625	1.3055	19.0391	133944	1	2.47087	0.176131
108	15	10	4	4.98827e-08	773.304	0.0117742	6.87195e-06	1.43596	17.0747	9.58747	2.01181	97	2	0.13	21.7626	0.311625	1.3055	19.0391	133944	1	2.47087	0.176131
109	15	10	4	4.99586e-08	1573.22	0.0223599	2.34455e-06	1.98804	21.3169	7.98272	2.9548	97	1	0.13	21.7626	0.311625	1.3055	19.0391	133944	1	2.47087	0.176131
110	15	10	4	4.86755e-08	176.384	0.0775086	0.000475313	0.781494	17.5748	7.81253	2.97678	97	1	0.13	21.7626	0.311625	1.3055	19.0391	133944	1	2.47087	0.176131
111	15	10	4	4.9439e-08	530.994	0.047574	2.01155e-06	1.17628	16.4796	10.5871	2.05902	97	2	0.13	21.7626	0.311625	1.3055	19.0391	133944	1	2.47087	0.176131
112	15	10	4	4.92674e-08	1073.62	0.0453096	6.06932e-05	3.51982	19.2169	6.46944	2.91386	97	2	0.13	21.7626	0.311625	1.3055	19.0391	133944	1	2.47087	0.176131
113	15	10	4	4.81161e-08	148.837	0.0222577	2.1461e-05	0.88746	16.3428	9.93334	3.4972	97	1	0.13	21.7626	0.311625	1.3055	19.0391	133944	1	2.47087	0.176131
114	15	10	4	4.94106e-08	652.95	0.109525	0.000438268	1.09429	20.6718	3.85761	1.84464	97	3	0.13	21.7626	0.311625	1.3055	19.0391	133944	1	2.47087	0.176131
115	15	10	4	4.99965e-08	1004.64	0.983657	3.15806e-05	1.22541	20.1785	4.47419	2.943	97	2	0.13	21.7626	0.311625	1.3055	19.0391	133944	1	2.47087	0.176131
116	15	10	4	4.84429e-08	338.852	0.00736767	3.31131e-07	0.904953	15.8331	5.30678	6.3238	97	3	0.13	21.7626	0.311625	1.3055	19.0391	133944	1	2.47087	0.176131
117	15	10	4	4.91089e-08	441.916	0.273887	1.0117e-05	1.00916	22.9705	9.78144	1.56172	97	2	0.13	21.7626	0.311625	1.3055	19.0391	133944	1	2.47087	0.176131
118	15	10	4	4.95701e-08	912.431	0.034015	4.00433e-06	2.63055	17.9874	9.37035	3.36867	97	1	0.13	21.7626	0.311625	1.3055	19.0391	133944	1	2.47087	0.176131
119	15	10	4	4.78267e-08	155.121	0.0156744	3.73491e-06	1.27096	14.9905	9.18107	6.10759	97	1	0.13	21.7626	0.311625	1.3055	19.0391	133944	1	2.47087	0.176131
120	15	10	4	4.88709e-08	607.421	0.00943452	1.58679e-06	1.30424	16.5562	10.3553	1.53634	97	3	0.13	21.7626	0.311625	1.3055	19.0391	133944	1	2.47087	0.176131
121	15	10	4	4.92334e-08	600.371	0.00459738	1.37829e-05	1.064	17.8799	12.0179	1.95657	97	2	0.13	21.7626	0.311625	1.3055	19.0391	133944	1	2.47087	0.176131
122	15	10	4	5.06699e-08	2108.09	0.00159856	5.3097e-05	1.16233	14.7345	11.8101	2.23864	97	3	0.13	21.7626	0.311625	1.3055	19.0391	133944	1	2.47087	0.176131
123	15	10	4	5.01256e-08	1330.42	0.02719	4.86586e-05	3.0235	17.4928	6.75905	7.51089	97	2	0.13	21.7626	0.311625	1.3055	19.0391	133944	1	2.47087	0.176131
124	15	10	4	5.00138e-08	775.818	0.00850531	2.10044e-06	1.08285	16.3766	11.9536	3.24644	97	3	0.13	21.7626	0.311625	1.3055	19.0391	133944	1	2.47087	0.176131
125	15	10	4	4.89407e-08	287.587	0.00506151	9.90148e-06	0.950769	16.3	13.0037	2.00218	97	2	0.13	21.7626	0.311625	1.3055	19.0391	133944	1	2.47087	0.176131
126	15	10	4	4.99379e-08	1269.49	0.0179015	1.86269e-06	3.61228	16.9743	10.2225	4.10465	97	2	0.13	21.7626	0.311625	1.3055	19.0391	133944	1	2.47087	0.176131
127	15	10	4	4.72313e-08	267.553	0.00545946	2.15234e-07	1.58159	17.6415	14.2994	2.74843	97	1	0.13	21.7626	0.311625	1.3055	19.0391	133944	1	2.47087	0.176131
128	15	10	4	4.98793e-08	701.552	0.0149717	2.46973e-06	2.1967	16.5542	10.5087	3.38847	97	2	0.13	21.7626	0.311625	1.3055	19.0391	133944	1	2.47087	0.176131
129	15	10	4	4.98999e-08	768.316	0.00820918	3.28889e-06	1.22699	16.371	8.81019	6.29779	97	2	0.13	21.7626	0.311625	1.3055	19.0391	133944	1	2.47087	0.176131
130	15	10	4	4.98425e-08	720.825	0.0148166	5.80858e-05	2.07964	19.0472	5.18194	1.53341	97	2	0.13	21.7626	0.311625	1.3055	19.0391	133944	1	2.47087	0.176131
131	15	10	4	4.92459e-08	497.611	0.0550973	0.000113619	0.989209	16.1395	5.55575	4.93489	97	2	0.13	21.7626	0.311625	1.3055	19.0391	133944	1	2.47087	0.176131
132	15	10	4	4.97439e-08	525.702	0.151941	5.18693e-05	0.564688	20.5293	3.75861	5.82069	97	3	0.13	21.7626	0.311625	1.3055	19.0391	133944	1	2.47087	0.176131
133	15	10	4	5.0465e-08	2163.76	0.00808184	5.11258e-06	2.4825	15.7479	10.0009	2.39736	97	2	0.13	21.7626	0.311625	1.3055	19.0391	133944	1	2.47087	0.176131
134	15	10	4	4.99965e-08	401.153	0.0441611	0.0011082	0.990529	17.7635	7.58851	3.83043	97	1	0.13	21.7626	0.311625	1.3055	19.0391	133944	1	2.47087	0.176131
135	15	10	4	4.9238e-08	1025.72	1.40012	2.15899e-05	1.16425	14.917	3.07273	3.78518	97	3	0.13	21.7626	0.311625	1.3055	19.0391	133944	1	2.47087	0.176131
136	15	10	4	4.9721e-08	821.164	0.00478652	1.77456e-05	2.25049	15.8522	10.3062	3.51255	97	2	0.13	21.7626	0.311625	1.3055	19.0391	133944	1	2.47087	0.176131
137	15	10	4	4.95701e-08	485.792	0.011306	5.09178e-06	1.01999	14.8136	11.6731	4.59639	97	3	0.13	21.7626	0.311625	1.3055	19.0391	133944	1	2.47087	0.176131
138	15	10	4	4.94869e-08	548.403	0.0146805	2.25346e-06	1.61221	15.9463	10.8402	1.47574	97	3	0.13	21.7626	0.311625	1.3055	19.0391	133944	1	2.47087	0.176131
139	15	10	4	4.89463e-08	286.431	2.14832	6.18771e-05	0.408997	14.2607	9.09912	2.38814	97	1	0.13	21.7626	0.311625	1.3055	19.0391	133944	1	2.47087	0.176131
140	15	10	4	4.96249e-08	683.502	0.130297	0.0025688	1.40503	16.8216	5.76536	3.07039	97	3	0.13	21.7626	0.311625	1.3055	19.0391	133944	1	2.47087	0.176131
141	15	10	4	4.73446e-08	135.922	0.0474668	3.21366e-07	1.3781	15.7829	6.79836	3.73576	97	3	0.13	21.7626	0.311625	1.3055	19.0391	133944	1	2.47087	0.176131
142	15	10	4	4.78652e-08	139.002	0.0230978	8.66842e-06	1.18038	16.2554	12.0343	1.70404	97	2	0.13	21.7626	0.311625	1.3055	19.0391	133944	1	2.47087	0.176131
143	15	10	4	4.9784e-08	711.394	0.00644837	0.00012094	1.17819	17.6294	4.97487	4.00525	97	3	0.13	21.7626	0.311625	1.3055	19.0391	133944	1	2.47087	0.176131
144	15	10	4	4.93787e-08	891.107	0.0416745	1.19124e-05	1.77143	16.4345	2.63612	5.75382	97	3	0.13	21.7626	0.311625	1.3055	19.0391	133944	1	2.47087	0.176131
145	15	10	4	4.64804e-08	545.997	0.073156	1.30356e-06	2.87467	19.306	5.78813	6.9871	97	1	0.13	21.7626	0.311625	1.3055	19.0391	133944	1	2.47087	0.176131
146	15	10	4	4.96638e-08	664.676	0.00571216	1.11843e-06	1.02759	16.4096	11.3243	2.38071	97	2	0.13	21.7626	0.311625	1.3055	19.0391	133944	1	2.47087	0.176131
147	15	10	4	4.92958e-08	473.609	0.010297	9.64073e-07	3.38314	19.1928	8.3855	4.67769	97	2	0.13	21.7626	0.311625	1.3055	19.0391	133944	1	2.47087	0.176131
148	15	10	4	4.92244e-08	515.371	0.0223594	2.53186e-06	1.57221	16.3531	8.6215	4.579	97	1	0.13	21.7626	0.311625	1.3055	19.0391	133944	1	2.47087	0.176131
149	15	10	4	5.06874e-08	809.562	0.0637221	2.81799e-07	2.00065	19.8152	8.31585	2.20352	97	2	0.13	21.7626	0.311625	1.3055	19.0391	133944	1	2.47087	0.176131
150	15	10	4	4.96913e-08	931.515	0.0075849	9.61524e-06	2.23435	16.0003	10.4043	3.33621	97	1	0.13	21.7626	0.311625	1.3055	19.0391	133944	1	2.47087	0.176131
151	15	10	4	4.92697e-08	689.176	0.431099	4.292e-05	1.77173	17.6318	2.88854	6.02488	97	2	0.13	21.7626	0.311625	1.3055	19.0391	133944	1	2.47087	0.176131
152	15	10	4	4.96627e-08	615.574	0.0959003	1.49744e-05	1.53885	16.651	7.73881	2.53548	97	2	0.13	21.7626	0.311625	1.3055	19.0391	133944	1	2.47087	0.176131
153	15	10	4	4.82659e-08	138.382	0.0191095	6.81522e-06	0.921652	15.4976	12.5161	0.873297	97	2	0.13	21.7626	0.311625	1.3055	19.0391	133944	1	2.47087	0.176131
154	15	10	4	4.83359e-08	315.203	0.00573231	1.5349e-07	2.62887	15.8791	12.8713	1.18545	97	1	0.13	21.7626	0.311625	1.3055	19.0391	133944	1	2.47087	0.176131
155	15	10	4	4.9339e-08	519.685	0.462623	1.62701e-05	1.0044	15.76	9.00362	1.5337	97	1	0.13	21.7626	0.311625	1.3055	19.0391	133944	1	2.47087	0.176131
156	15	10	4	4.92482e-08	952.445	0.0370527	2.04273e-06	2.56751	18.4455	11.6155	0.985067	97	1	0.13	21.7626	0.311625	1.3055	19.0391	133944	1	2.47087	0.176131
157	15	10	4	5.04824e-08	995.405	0.168234	0.000665871	1.3456	17.4341	10.83	1.73976	97	1	0.13	21.7626	0.311625	1.3055	19.0391	133944	1	2.47087	0.176131
158	15	10	4	4.63394e-08	381.558	0.0101927	1.76056e-07	0.918021	16.6326	10.5174	2.04879	97	2	0.13	21.7626	0.311625	1.3055	19.0391	133944	1	2.47087	0.176131
159	15	10	4	4.92595e-08	471.346	0.0592011	0.000414477	0.761188	15.7901	9.0142	3.1057	97	1	0.13	21.7626	0.311625	1.3055	19.0391	133944	1	2.47087	0.176131
160	15	10	4	4.93685e-08	436.687	0.0156834	2.27672e-06	1.24887	17.0833	11.065	2.37477	97	2	0.13	21.7626	0.311625	1.3055	19.0391	133944	1	2.47087	0.176131
161	15	10	4	4.99678e-08	894.17	0.0212354	1.25118e-05	2.20927	16.575	9.97843	3.87044	97	3	0.13	21.7626	0.311625	1.3055	19.0391	133944	1	2.47087	0.176131
162	15	10	4	4.88517e-08	290.971	0.0157246	4.21667e-07	1.75491	15.7878	11.1214	2.69674	97	2	0.13	21.7626	0.311625	1.3055	19.0391	133944	1	2.47087	0.176131
163	15	10	4	5.18394e-08	1097.82	0.00710444	0.000116926	0.790458	16.2062	7.7813	3.43574	97	1	0.13	21.7626	0.311625	1.3055	19.0391	133944	1	2.47087	0.176131
164	15	10	4	5.04638e-08	873.655	0.00434951	1.18111e-06	1.1953	16.8753	11.3617	2.90899	97	2	0.13	21.7626	0.311625	1.3055	19.0391	133944	1	2.47087	0.176131
165	15	10	4	4.85534e-08	362.118	0.014469	2.93008e-06	1.85791	16.8052	3.37422	3.75762	97	3	0.13	21.7626	0.311625	1.3055	19.0391	133944	1	2.47087	0.176131
166	15	10	4	4.92334e-08	741.088	0.034976	2.19599e-06	2.06654	16.192	7.4129	5.8423	97	2	0.13	21.7626	0.311625	1.3055	19.0391	133944	1	2.47087	0.176131
167	15	10	4	4.8366e-08	475.346	0.0502319	3.35344e-06	2.56104	17.1965	10.1616	1.40951	97	3	0.13	21.7626	0.311625	1.3055	19.0391	133944	1	2.47087	0.176131
168	15	10	4	4.90479e-08	325.469	0.742706	0.00148399	0.595183	17.4973	10.3116	1.74166	97	3	0.13	21.7626	0.311625	1.3055	19.0391	133944	1	2.47087	0.176131
169	15	10	4	5.02377e-08	1074.68	0.029557	9.04128e-06	2.8276	16.339	8.93354	3.01	97	2	0.13	21.7626	0.311625	1.3055	19.0391	133944	1	2.47087	0.176131
170	15	10	4	4.89925e-08	432.255	0.158433	3.79507e-05	0.977235	16.7714	8.78438	2.16418	97	3	0.13	21.7626	0.311625	1.3055	19.0391	133944	1	2.47087	0.176131
171	15	10	4	4.92459e-08	497.611	0.0550973	0.000113619	0.989209	16.1395	5.04842	5.44222	97	3	0.13	21.7626	0.311625	1.3055	19.0391	133944	1	2.47087	0.176131
172	15	10	4	4.71032e-08	109.729	0.0203348	5.19613e-07	1.38707	17.2096	13.0761	1.89135	97	1	0.13	21.7626	0.311625	1.3055	19.0391	133944	1	2.47087	0.176131
173	15	10	4	4.99195e-08	598.095	0.222393	0.00426638	0.815491	18.304	5.25383	3.0024	97	2	0.13	21.7626	0.311625	1.3055	19.0391	133944	1	2.47087	0.176131
174	15	10	4	4.85043e-08	232.076	0.0743019	4.03348e-06	1.66628	18.1279	5.93579	4.80872	97	3	0.13	21.7626	0.311625	1.3055	19.0391	133944	1	2.47087	0.176131
175	15	10	4	4.95062e-08	988.348	2.0659	3.2833e-05	1.42983	12.4225	4.3202	3.24362	97	3	0.13	21.7626	0.311625	1.3055	19.0391	133944	1	2.47087	0.176131
176	15	10	4	4.98333e-08	797.646	0.0166108	4.99712e-05	1.5679	19.2687	5.68093	3.25153	97	3	0.13	21.7626	0.311625	1.3055	19.0391	133944	1	2.47087	0.176131
177	15	10	4	4.86721e-08	391.318	0.0163678	1.10851e-06	1.60044	16.6178	9.8935	2.13248	97	3	0.13	21.7626	0.311625	1.3055	19.0391	133944	1	2.47087	0.176131
178	15	10	4	4.99574e-08	694.832	0.00389655	8.73575e-06	0.785644	16.5758	9.27218	3.9465	97	3	0.13	21.7626	0.311625	1.3055	19.0391	133944	1	2.47087	0.176131
179	15	10	4	4.82014e-08	192.713	0.00969639	5.93718e-06	1.39716	17.2126	5.82042	9.31832	97	3	0.13	21.7626	0.311625	1.3055	19.0391	133944	1	2.47087	0.176131
180	15	10	4	4.63394e-08	381.558	0.0101927	1.76056e-07	0.918021	16.6326	7.99721	4.569	97	3	0.13	21.7626	0.311625	1.3055	19.0391	133944	1	2.47087	0.176131
181	15	10	4	5.06699e-08	2108.09	0.00159856	5.3097e-05	1.16233	14.7345	11.8692	2.17954	97	1	0.13	21.7626	0.311625	1.3055	19.0391	133944	1	2.47087	0.176131
182	15	10	4	4.82703e-08	532.28	0.0139203	2.94368e-07	1.32906	16.5329	12.671	0.78047	97	2	0.13	21.7626	0.311625	1.3055	19.0391	133944	1	2.47087	0.176131
183	15	10	4	4.84529e-08	1012.95	0.0420359	0.000101726	2.44649	16.192	10.1539	1.69572	97	3	0.13	21.7626	0.311625	1.3055	19.0391	133944	1	2.47087	0.176131
184	15	10	4	4.95987e-08	722.87	0.205247	6.8897e-05	0.521965	27.3303	4.61605	3.25583	97	3	0.13	21.7626	0.311625	1.3055	19.0391	133944	1	2.47087	0.176131
185	15	10	4	4.86463e-08	1041.17	0.0193513	1.7461e-06	1.65336	15.3369	7.55143	5.77567	97	2	0.13	21.7626	0.311625	1.3055	19.0391	133944	1	2.47087	0.176131
186	15	10	4	4.88259e-08	205.883	0.00820314	1.96065e-07	2.65862	17.2784	13.0931	3.20673	97	2	0.13	21.7626	0.311625	1.3055	19.0391	133944	1	2.47087	0.176131
187	15	10	4	4.99275e-08	637.089	0.263657	1.83341e-05	1.03405	15.3747	5.48903	4.71905	97	1	0.13	21.7626	0.311625	1.3055	19.0391	133944	1	2.47087	0.176131
188	15	10	4	4.94903e-08	607.757	0.0138156	5.73548e-06	2.08408	16.489	9.15806	4.72001	97	3	0.13	21.7626	0.311625	1.3055	19.0391	133944	1	2.47087	0.176131
189	15	10	4	4.96501e-08	474.45	0.0285371	0.000150214	0.754336	17.664	5.3242	3.08687	97	1	0.13	21.7626	0.311625	1.3055	19.0391	133944	1	2.47087	0.176131
190	15	10	4	4.86811e-08	537.762	0.0196811	8.35007e-07	1.47311	16.4682	11.2461	1.69545	97	3	0.13	21.7626	0.311625	1.3055	19.0391	133944	1	2.47087	0.176131
191	15	10	4	4.8818e-08	623.118	0.603111	2.20933e-06	0.841457	16.8596	6.78848	3.23521	97	2	0.13	21.7626	0.311625	1.3055	19.0391	133944	1	2.47087	0.176131
192	15	10	4	4.90716e-08	371.938	0.0184039	4.76135e-05	1.06004	16.1994	11.2906	1.87301	97	1	0.13	21.7626	0.311625	1.3055	19.0391	133944	1	2.47087	0.176131
193	15	10	4	4.97622e-08	511.717	0.00473805	5.95923e-05	0.825161	16.6208	12.0173	3.9217	97	1	0.13	21.7626	0.311625	1.3055	19.0391	133944	1	2.47087	0.176131
194	15	10	4	4.8463e-08	141.876	0.0125574	5.60648e-06	0.629427	17.0534	6.1414	6.67909	97	1	0.13	21.7626	0.311625	1.3055	19.0391	133944	1	2.47087	0.176131
195	15	10	4	4.97749e-08	922.423	0.112625	2.22126e-05	2.03517	16.6211	6.22844	4.16874	97	1	0.13	21.7626	0.311625	1.3055	19.0391	133944	1	2.47087	0.176131
196	15	10	4	4.7596e-08	749.808	0.00738397	1.84395e-07	1.29694	16.8593	8.85915	2.65266	97	1	0.13	21.7626	0.311625	1.3055	19.0391	133944	1	2.47087	0.176131
197	15	10	4	4.9439e-08	592.707	0.0176048	0.000181439	1.54588	16.3164	7.01279	6.64328	97	1	0.13	21.7626	0.311625	1.3055	19.0391	133944	1	2.47087	0.176131
198	15	10	4	4.91519e-08	568.368	0.272429	1.08285e-05	1.5686	16.4171	8.06937	2.03138	97	2	0.13	21.7626	0.311625	1.3055	19.0391	133944	1	2.47087	0.176131
199	15	10	4	4.97955e-08	753.477	0.013195	5.12389e-05	2.12644	17.5033	9.90573	3.08617	97	1	0.13	21.7626	0.311625	1.3055	19.0391	133944	1	2.47087	0.176131
200	15	10	4	4.86284e-08	259.908	0.0273105	6.13536e-05	1.14619	18.1428	7.25794	0.794876	97	3	0.13	21.7626	0.311625	1.3055	19.0391	133944	1	2.47087	0.176131
201	15	10	4	4.88607e-08	724.553	0.0241769	4.42792e-06	1.15195	16.2314	11.0484	2.07074	97	2	0.13	21.7626	0.311625	1.3055	19.0391	133944	1	2.47087	0.176131
202	15	10	4	4.82825e-08	421.221	0.00752108	3.12421e-07	0.991717	16.5369	9.53594	3.69656	97	3	0.13	21.7626	0.311625	1.3055	19.0391	133944	1	2.47087	0.176131
203	15	10	4	4.94789e-08	460.5	0.0277517	0.000235386	0.876488	16.5228	11.8421	1.30208	97	1	0.13	21.7626	0.311625	1.3055	19.0391	133944	1	2.47087	0.176131
204	15	10	4	4.889e-08	376.418	0.00931923	2.69873e-06	1.08719	16.4108	10.8492	1.73924	97	3	0.13	21.7626	0.311625	1.3055	19.0391	133944	1	2.47087	0.176131
205	15	10	4	4.79435e-08	294.971	0.0701746	4.11803e-07	2.00443	16.2393	8.85981	2.3439	97	3	0.13	21.7626	0.311625	1.3055	19.0391	133944	1	2.47087	0.176131
206	15	10	4	4.98827e-08	773.304	0.0117742	6.87195e-06	1.43596	17.0747	5.9628	5.63648	97	1	0.13	21.7626	0.311625	1.3055	19.0391	133944	1	2.47087	0.176131
207	15	10	4	4.98609e-08	782.168	0.00765332	2.74492e-05	2.30547	16.6746	8.87873	4.18881	97	3	0.13	21.7626	0.311625	1.3055	19.0391	133944	1	2.47087	0.176131
208	15	10	4	4.92754e-08	508.358	0.201322	0.000122558	1.45458	16.2751	9.36601	1.18365	97	1	0.13	21.7626	0.311625	1.3055	19.0391	133944	1	2.47087	0.176131
209	15	10	4	4.74624e-08	181.184	0.0296524	7.32892e-07	1.37661	16.6707	12.2467	2.98601	97	3	0.13	21.7626	0.311625	1.3055	19.0391	133944	1	2.47087	0.176131
210	15	10	4	4.95336e-08	718.009	0.0190871	2.05381e-06	2.44051	16.3174	10.9701	2.32681	97	3	0.13	21.7626	0.311625	1.3055	19.0391	133944	1	2.47087	0.176131
211	15	10	4	4.95701e-08	485.792	0.011306	5.09178e-06	1.01999	14.8136	14.4691	1.80041	97	3	0.13	21.7626	0.311625	1.3055	19.0391	133944	1	2.47087	0.176131
212	15	10	4	4.8872e-08	798.748	0.0296122	3.34865e-06	2.78778	16.5551	8.2749	3.69055	97	3	0.13	21.7626	0.311625	1.3055	19.0391	133944	1	2.47087	0.176131
213	15	10	4	5.00518e-08	1093.48	0.00583606	2.33512e-06	2.69258	16.781	11.2665	2.94741	97	3	0.13	21.7626	0.311625	1.3055	19.0391	133944	1	2.47087	0.176131
214	15	10	4	4.98414e-08	720.775	0.0305964	4.15145e-05	1.33677	16.7244	7.1917	5.6677	97	1	0.13	21.7626	0.311625	1.3055	19.0391	133944	1	2.47087	0.176131
215	15	10	4	4.89711e-08	853.808	0.207144	1.59706e-06	0.796037	15.469	10.8415	2.25894	97	2	0.13	21.7626	0.311625	1.3055	19.0391	133944	1	2.47087	0.176131
216	15	10	4	4.98689e-08	711.345	0.00210615	2.61903e-05	1.41315	16.4151	16.2478	1.21503	97	3	0.13	21.7626	0.311625	1.3055	19.0391	133944	1	2.47087	0.176131
217	15	10	4	4.95473e-08	316.497	0.0358014	0.000181916	0.803062	15.8952	9.19663	2.42618	97	2	0.13	21.7626	0.311625	1.3055	19.0391	133944	1	2.47087	0.176131
218	15	10	4	5.02377e-08	1074.68	0.029557	9.04128e-06	2.8276	16.339	7.98412	3.95942	97	2	0.13	21.7626	0.311625	1.3055	19.0391	133944	1	2.47087	0.176131
219	15	10	4	4.90162e-08	483.493	0.0384618	2.94938e-06	1.72052	16.3676	8.39519	3.28432	97	2	0.13	21.7626	0.311625	1.3055	19.0391	133944	1	2.47087	0.176131
220	15	10	4	4.90027e-08	311.43	0.0163557	1.11048e-05	0.954048	21.6427	8.9946	2.69624	97	3	0.13	21.7626	0.311625	1.3055	19.0391	133944	1	2.47087	0.176131
221	15	10	4	4.91123e-08	476.277	0.0715402	0.000842888	0.703683	18.4081	7.51038	1.89941	97	1	0.13	21.7626	0.311625	1.3055	19.0391	133944	1	2.47087	0.176131
222	15	10	4	5.0501e-08	599.681	0.0504789	5.48845e-06	3.2293	15.6451	3.52867	7.57732	97	3	0.13	21.7626	0.311625	1.3055	19.0391	133944	1	2.47087	0.176131
223	15	10	4	4.91247e-08	357.149	0.0586665	1.45506e-05	1.6931	15.6161	10.7996	3.26269	97	2	0.13	21.7626	0.311625	1.3055	19.0391	133944	1	2.47087	0.176131
224	15	10	4	4.93787e-08	610.998	0.0617931	7.76587e-05	1.25938	16.346	8.30739	2.60825	97	3	0.13	21.7626	0.311625	1.3055	19.0391	133944	1	2.47087	0.176131
225	15	10	4	4.84775e-08	532.194	0.0133318	6.56977e-05	1.03788	15.667	5.99071	5.74045	97	1	0.13	21.7626	0.311625	1.3055	19.0391	133944	1	2.47087	0.176131
226	15	10	4	4.97691e-08	868.78	0.00386705	2.64966e-05	2.675	16.8759	12.7374	1.78402	97	2	0.13	21.7626	0.311625	1.3055	19.0391	133944	1	2.47087	0.176131
227	15	10	4	4.95085e-08	487.607	0.0540132	0.000624195	0.905217	17.4104	5.50456	2.92054	97	3	0.13	21.7626	0.311625	1.3055	19.0391	133944	1	2.47087	0.176131
228	15	10	4	4.98839e-08	931.794	0.00629608	1.51304e-05	1.81135	18.0804	8.35872	5.35354	97	3	0.13	21.7626	0.311625	1.3055	19.0391	133944	1	2.47087	0.176131
229	15	10	4	5.01915e-08	682.999	0.23935	9.81047e-05	1.38292	17.3809	6.46246	4.49238	97	3	0.13	21.7626	0.311625	1.3055	19.0391	133944	1	2.47087	0.176131
230	15	10	4	5.14991e-08	1452.75	0.0328443	1.66406e-05	4.10972	21.3128	7.83029	2.08678	97	1	0.13	21.7626	0.311625	1.3055	19.0391	133944	1	2.47087	0.176131
231	15	10	4	4.92856e-08	585.41	0.0264253	0.000474745	1.60261	16.1018	8.16109	4.7502	97	3	0.13	21.7626	0.311625	1.3055	19.0391	133944	1	2.47087	0.176131
232	15	10	4	4.94242e-08	436.355	0.142055	0.00115444	0.797821	16.4783	5.84144	3.35578	97	2	0.13	21.7626	0.311625	1.3055	19.0391	133944	1	2.47087	0.176131
233	15	10	4	4.81937e-08	803.785	0.0867841	3.08425e-06	3.30178	13.6946	9.62113	2.61645	97	3	0.13	21.7626	0.311625	1.3055	19.0391	133944	1	2.47087	0.176131
234	15	10	4	4.81227e-08	446.211	0.0101139	2.48085e-07	0.751861	15.4959	12.2692	1.0016	97	3	0.13	21.7626	0.311625	1.3055	19.0391	133944	1	2.47087	0.176131
235	15	10	4	4.91247e-08	357.149	0.0586665	1.45506e-05	1.6931	15.6161	11.6372	2.42512	97	2	0.13	21.7626	0.311625	1.3055	19.0391	133944	1	2.47087	0.176131
236	15	10	4	4.86463e-08	1041.17	0.0193513	1.7461e-06	1.65336	15.3369	5.85184	7.47526	97	3	0.13	21.7626	0.311625	1.3055	19.0391	133944	1	2.47087	0.176131
237	15	10	4	4.889e-08	376.418	0.00931923	2.69873e-06	1.08719	16.4108	9.12068	3.46779	97	3	0.13	21.7626	0.311625	1.3055	19.0391	133944	1	2.47087	0.176131
238	15	10	4	4.98689e-08	1283.51	0.0106807	1.20332e-06	1.59125	17.261	12.3388	2.38308	97	1	0.13	21.7626	0.311625	1.3055	19.0391	133944	1	2.47087	0.176131
239	15	10	4	4.89598e-08	1768.68	0.252808	2.13255e-06	2.87747	7.25051	6.59904	4.28146	97	3	0.13	21.7626	0.311625	1.3055	19.0391	133944	1	2.47087	0.176131
240	15	10	4	4.98425e-08	720.825	0.0148166	5.80858e-05	2.07964	19.0472	4.53152	2.18383	97	1	0.13	21.7626	0.311625	1.3055	19.0391	133944	1	2.47087	0.176131
241	15	10	4	4.80784e-08	395.503	0.0226183	4.66735e-06	1.85012	15.1172	6.36532	4.84931	97	2	0.13	21.7626	0.311625	1.3055	19.0391	133944	1	2.47087	0.176131
242	15	10	4	4.72117e-08	277.952	0.132613	1.7168e-07	0.950867	17.6416	5.65668	3.44005	97	3	0.13	21.7626	0.311625	1.3055	19.0391	133944	1	2.47087	0.176131
243	15	10	4	4.97348e-08	741.259	0.00973218	5.20511e-06	1.45948	18.1994	7.96538	2.52604	97	3	0.13	21.7626	0.311625	1.3055	19.0391	133944	1	2.47087	0.176131
244	15	10	4	4.80784e-08	395.503	0.0226183	4.66735e-06	1.85012	15.1172	6.69394	4.52069	97	3	0.13	21.7626	0.311625	1.3055	19.0391	133944	1	2.47087	0.176131
245	15	10	4	4.96272e-08	628.536	0.0673488	0.000378896	1.33377	17.7172	4.13652	4.06147	97	2	0.13	21.7626	0.311625	1.3055	19.0391	133944	1	2.47087	0.176131
246	15	10	4	4.98115e-08	698.232	0.0568617	2.09329e-05	1.64028	12.0836	7.18836	1.97823	97	2	0.13	21.7626	0.311625	1.3055	19.0391	133944	1	2.47087	0.176131
247	15	10	4	4.94789e-08	460.5	0.0277517	0.000235386	0.876488	16.5228	9.06717	4.07696	97	2	0.13	21.7626	0.311625	1.3055	19.0391	133944	1	2.47087	0.176131
248	15	10	4	5.14991e-08	1452.75	0.0328443	1.66406e-05	4.10972	21.3128	8.21504	1.70203	97	2	0.13	21.7626	0.311625	1.3055	19.0391	133944	1	2.47087	0.176131
249	15	10	4	4.84284e-08	241.919	0.0180161	9.54663e-06	1.41197	16.9202	10.9182	0.488836	97	2	0.13	21.7626	0.311625	1.3055	19.0391	133944	1	2.47087	0.176131
250	15	10	4	5.00058e-08	705.489	0.00632077	0.000198344	1.9169	15.9784	10.0291	3.27627	97	3	0.13	21.7626	0.311625	1.3055	19.0391	133944	1	2.47087	0.176131
251	15	10	4	4.92663e-08	621.842	0.0306789	1.05925e-06	1.73361	15.7516	9.42447	2.82904	97	1	0.13	21.7626	0.311625	1.3055	19.0391	133944	1	2.47087	0.176131
252	15	10	4	4.98907e-08	533.519	0.0261903	1.49993e-05	1.08853	21.4163	3.3174	3.13495	97	2	0.13	21.7626	0.311625	1.3055	19.0391	133944	1	2.47087	0.176131
253	15	10	4	4.96821e-08	759.486	0.0287349	1.90428e-05	2.42504	17.0366	6.75079	2.62265	97	1	0.13	21.7626	0.311625	1.3055	19.0391	133944	1	2.47087	0.176131
254	15	10	4	4.95747e-08	1478.67	0.0208176	1.32026e-06	1.66757	16.9398	6.7493	5.49771	97	2	0.13	21.7626	0.311625	1.3055	19.0391	133944	1	2.47087	0.176131
255	15	10	4	4.77068e-08	699.665	0.0170785	3.112e-07	1.2347	15.9814	10.3982	2.32293	97	1	0.13	21.7626	0.311625	1.3055	19.0391	133944	1	2.47087	0.176131
256	15	10	4	4.93049e-08	982.11	0.0140903	1.68512e-06	1.89946	17.9947	7.75304	5.16364	97	2	0.13	21.7626	0.311625	1.3055	19.0391	133944	1	2.47087	0.176131
257	15	10	4	4.9673e-08	873.615	0.030318	5.99335e-06	2.16232	17.094	11.3648	1.80969	97	1	0.13	21.7626	0.311625	1.3055	19.0391	133944	1	2.47087	0.176131
258	15	10	4	4.84708e-08	623.85	0.0268312	1.34555e-06	1.22033	17.4427	9.80842	2.3551	97	1	0.13	21.7626	0.311625	1.3055	19.0391	133944	1	2.47087	0.176131
259	15	10	4	4.82014e-08	192.713	0.00969639	5.93718e-06	1.39716	17.2126	12.0852	3.05358	97	3	0.13	21.7626	0.311625	1.3055	19.0391	133944	1	2.47087	0.176131
260	15	10	4	4.95884e-08	1068.05	0.0169091	3.78364e-06	2.61155	14.9952	8.71689	3.15927	97	1	0.13	21.7626	0.311625	1.3055	19.0391	133944	1	2.47087	0.176131
261	15	10	4	5.00369e-08	793.487	0.0107053	4.22493e-05	1.11907	17.0097	7.39941	4.19285	97	2	0.13	21.7626	0.311625	1.3055	19.0391	133944	1	2.47087	0.176131
262	15	10	4	4.99586e-08	696.739	0.043937	7.07864e-06	1.18569	15.9621	8.85398	2.48627	97	1	0.13	21.7626	0.311625	1.3055	19.0391	133944	1	2.47087	0.176131
263	15	10	4	5.03373e-08	736.021	0.0336744	2.62888e-07	2.71985	16.0797	4.89147	2.65842	97	1	0.13	21.7626	0.311625	1.3055	19.0391	133944	1	2.47087	0.176131
264	15	10	4	4.94789e-08	460.5	0.0277517	0.000235386	0.876488	16.5228	9.30189	3.84224	97	3	0.13	21.7626	0.311625	1.3055	19.0391	133944	1	2.47087	0.176131
265	15	10	4	4.87214e-08	735.072	0.158466	6.66147e-06	2.04712	16.0566	5.20255	4.34884	97	2	0.13	21.7626	0.311625	1.3055	19.0391	133944	1	2.47087	0.176131
266	15	10	4	4.97439e-08	799.466	0.016615	7.8857e-06	1.15253	13.2197	6.45024	4.29517	97	2	0.13	21.7626	0.311625	1.3055	19.0391	133944	1	2.47087	0.176131
267	15	10	4	4.95747e-08	663.544	0.0058146	9.65695e-06	1.28259	16.3584	10.5183	4.31831	97	2	0.13	21.7626	0.311625	1.3055	19.0391	133944	1	2.47087	0.176131
268	15	10	4	5.01072e-08	872.087	0.0205107	2.66502e-06	1.04282	16.4198	11.2504	2.61648	97	1	0.13	21.7626	0.311625	1.3055	19.0391	133944	1	2.47087	0.176131
269	15	10	4	4.85534e-08	362.118	0.014469	2.93008e-06	1.85791	16.8052	4.13572	2.99612	97	2	0.13	21.7626	0.311625	1.3055	19.0391	133944	1	2.47087	0.176131
270	15	10	4	4.91972e-08	919.475	0.0641727	0.000155067	2.21841	18.4998	2.66278	4.32538	97	3	0.13	21.7626	0.311625	1.3055	19.0391	133944	1	2.47087	0.176131
271	15	10	4	4.95644e-08	451.201	0.00616226	1.47374e-05	1.12027	16.7165	8.58597	2.09599	97	3	0.13	21.7626	0.311625	1.3055	19.0391	133944	1	2.47087	0.176131
272	15	10	4	4.96855e-08	593.294	0.111044	0.00043136	0.875913	16.6721	8.82326	1.94919	97	1	0.13	21.7626	0.311625	1.3055	19.0391	133944	1	2.47087	0.176131
273	15	10	4	4.89046e-08	315.595	0.00568552	1.43771e-07	2.4874	18.0055	9.2317	3.5274	97	2	0.13	21.7626	0.311625	1.3055	19.0391	133944	1	2.47087	0.176131
274	15	10	4	4.94163e-08	511.387	0.0149077	3.86803e-05	1.67173	18.4231	4.71842	2.71273	97	2	0.13	21.7626	0.311625	1.3055	19.0391	133944	1	2.47087	0.176131
275	15	10	4	4.84942e-08	550.313	0.00466262	2.10775e-05	2.60321	18.4522	11.0394	2.97878	97	3	0.13	21.7626	0.311625	1.3055	19.0391	133944	1	2.47087	0.176131
276	15	10	4	4.78156e-08	130.629	0.00862323	1.85973e-06	2.28221	14.3634	15.525	2.25497	97	3	0.13	21.7626	0.311625	1.3055	19.0391	133944	1	2.47087	0.176131
277	15	10	4	4.63394e-08	381.558	0.0101927	1.76056e-07	0.918021	16.6326	8.0783	4.48791	97	1	0.13	21.7626	0.311625	1.3055	19.0391	133944	1	2.47087	0.176131
278	15	10	4	4.95119e-08	936.656	0.0313957	2.24238e-06	1.82086	15.9216	5.37477	5.94468	97	3	0.13	21.7626	0.311625	1.3055	19.0391	133944	1	2.47087	0.176131
279	15	10	4	4.97439e-08	525.702	0.151941	5.18693e-05	0.564688	20.5293	6.31745	3.26185	97	2	0.13	21.7626	0.311625	1.3055	19.0391	133944	1	2.47087	0.176131
280	15	10	4	4.91473e-08	413.39	0.164519	9.37972e-06	0.936341	16.0938	10.6592	2.366	97	3	0.13	21.7626	0.311625	1.3055	19.0391	133944	1	2.47087	0.176131
281	15	10	4	4.95747e-08	1478.67	0.0208176	1.32026e-06	1.66757	16.9398	9.01375	3.23326	97	1	0.13	21.7626	0.311625	1.3055	19.0391	133944	1	2.47087	0.176131
282	15	10	4	4.83738e-08	204.564	0.00886809	3.15421e-05	0.766871	17.0934	11.6707	1.38731	97	3	0.13	21.7626	0.311625	1.3055	19.0391	133944	1	2.47087	0.176131
283	15	10	4	4.94789e-08	498.643	0.0212525	0.000864769	0.956038	16.5861	5.87077	7.83745	97	1	0.13	21.7626	0.311625	1.3055	19.0391	133944	1	2.47087	0.176131
284	15	10	4	4.80541e-08	207.019	0.157989	3.08127e-07	0.966626	18.906	3.6122	3.60923	97	3	0.13	21.7626	0.311625	1.3055	19.0391	133944	1	2.47087	0.176131
285	15	10	4	5.11552e-08	674.994	0.00784188	0.000124991	0.72356	19.2108	9.22476	3.10907	97	3	0.13	21.7626	0.311625	1.3055	19.0391	133944	1	2.47087	0.176131
286	15	10	4	5.0501e-08	599.681	0.0504789	5.48845e-06	3.2293	15.6451	9.1668	1.93919	97	2	0.13	21.7626	0.311625	1.3055	19.0391	133944	1	2.47087	0.176131
287	15	10	4	4.92346e-08	584.104	0.0355001	1.54928e-06	1.10202	16.3402	5.88811	6.53686	97	3	0.13	21.7626	0.311625	1.3055	19.0391	133944	1	2.47087	0.176131
288	15	10	4	4.58501e-08	297.365	0.801902	2.57697e-06	0.631681	6.04747	4.88761	3.57944	97	3	0.13	21.7626	0.311625	1.3055	19.0391	133944	1	2.47087	0.176131
289	15	10	4	4.7809e-08	247.56	0.0111178	5.54945e-07	0.732933	16.5024	6.71941	8.85191	97	2	0.13	21.7626	0.311625	1.3055	19.0391	133944	1	2.47087	0.176131
290	15	10	4	4.80784e-08	395.503	0.0226183	4.66735e-06	1.85012	15.1172	7.99102	3.22361	97	2	0.13	21.7626	0.311625	1.3055	19.0391	133944	1	2.47087	0.176131
291	15	10	4	4.88945e-08	500.253	0.441357	2.93799e-06	1.32731	12.5685	3.32502	1.09029	97	1	0.13	21.7626	0.311625	1.3055	19.0391	133944	1	2.47087	0.176131
292	15	10	4	4.85389e-08	231.302	0.00979693	3.45876e-06	0.846875	17.4087	9.72705	3.58199	97	2	0.13	21.7626	0.311625	1.3055	19.0391	133944	1	2.47087	0.176131
293	15	10	4	4.92425e-08	278.067	0.00410544	6.71073e-06	1.60724	16.6741	12.9527	1.1972	97	3	0.13	21.7626	0.311625	1.3055	19.0391	133944	1	2.47087	0.176131
294	15	10	4	4.9784e-08	711.394	0.00644837	0.00012094	1.17819	17.6294	4.63507	4.34505	97	1	0.13	21.7626	0.311625	1.3055	19.0391	133944	1	2.47087	0.176131
295	15	10	4	4.92414e-08	541.938	0.98776	0.000212383	1.46687	16.0856	1.88105	6.15234	97	1	0.13	21.7626	0.311625	1.3055	19.0391	133944	1	2.47087	0.176131
296	15	10	4	4.9977e-08	719.482	0.010983	7.01795e-06	1.33354	15.524	11.2407	1.73307	97	1	0.13	21.7626	0.311625	1.3055	19.0391	133944	1	2.47087	0.176131
297	15	10	4	5.08616e-08	1213.44	0.0601395	0.000131444	3.1505	15.787	4.39278	3.67764	97	1	0.13	21.7626	0.311625	1.3055	19.0391	133944	1	2.47087	0.176131
298	15	10	4	5.08218e-08	1750.65	0.0230505	1.69465e-05	3.22157	17.0266	12.1965	2.80073	97	1	0.13	21.7626	0.311625	1.3055	19.0391	133944	1	2.47087	0.176131
299	15	10	4	5.04081e-08	1850.12	0.0234315	7.15204e-06	2.96444	19.3902	10.7442	3.236	97	2	0.13	21.7626	0.311625	1.3055	19.0391	133944	1	2.47087	0.176131
300	15	10	4	4.92425e-08	278.067	0.00410544	6.71073e-06	1.60724	16.6741	8.65954	5.49041	97	2	0.13	21.7626	0.311625	1.3055	19.0391	133944	1	2.47087	0.176131
301	15	10	4	4.86721e-08	391.318	0.0163678	1.10851e-06	1.60044	16.6178	9.84963	2.17635	97	3	0.13	21.7626	0.311625	1.3055	19.0391	133944	1	2.47087	0.176131
302	15	10	4	4.91892e-08	427.435	0.180336	0.000373697	0.886301	20.1842	4.65318	3.25129	97	1	0.13	21.7626	0.311625	1.3055	19.0391	133944	1	2.47087	0.176131
303	15	10	4	4.94242e-08	436.355	0.142055	0.00115444	0.797821	16.4783	5.25718	3.94004	97	1	0.13	21.7626	0.311625	1.3055	19.0391	133944	1	2.47087	0.176131
304	15	10	4	4.95279e-08	811.951	0.0613861	1.52146e-05	1.98723	19.0694	4.03082	1.87087	97	2	0.13	21.7626	0.311625	1.3055	19.0391	133944	1	2.47087	0.176131
305	15	10	4	5.05196e-08	2245.54	0.00512708	9.66941e-06	1.75948	17.8896	9.00455	4.99353	97	2	0.13	21.7626	0.311625	1.3055	19.0391	133944	1	2.47087	0.176131
306	15	10	4	4.85367e-08	251.148	0.0218771	2.64643e-06	1.4207	16.2997	8.39864	4.56445	97	2	0.13	21.7626	0.311625	1.3055	19.0391	133944	1	2.47087	0.176131
307	15	10	4	5.09354e-08	2405.53	0.0129363	3.1972e-05	1.45569	17.1635	11.4062	2.60875	97	2	0.13	21.7626	0.311625	1.3055	19.0391	133944	1	2.47087	0.176131
308	15	10	4	4.89948e-08	321.721	0.0155232	6.78438e-06	1.15036	17.4463	9.64233	2.2317	97	3	0.13	21.7626	0.311625	1.3055	19.0391	133944	1	2.47087	0.176131
309	15	10	4	4.98827e-08	773.304	0.0117742	6.87195e-06	1.43596	17.0747	9.6858	1.91348	97	2	0.13	21.7626	0.311625	1.3055	19.0391	133944	1	2.47087	0.176131
310	15	10	4	4.95245e-08	1666.98	0.00520259	3.19794e-07	1.15529	17.8914	13.1476	2.73229	97	3	0.13	21.7626	0.311625	1.3055	19.0391	133944	1	2.47087	0.176131
311	15	10	4	4.81937e-08	501.153	0.0122349	3.33112e-07	1.28255	16.7604	9.58872	3.06234	97	1	0.13	21.7626	0.311625	1.3055	19.0391	133944	1	2.47087	0.176131
312	15	10	4	4.95815e-08	1115.84	0.176637	1.06679e-07	1.11239	15.9825	11.5421	3.33856	97	1	0.13	21.7626	0.311625	1.3055	19.0391	133944	1	2.47087	0.176131
313	15	10	4	4.8736e-08	504.475	0.01226	5.58264e-07	2.64139	16.0562	12.2578	1.88739	97	3	0.13	21.7626	0.311625	1.3055	19.0391	133944	1	2.47087	0.176131
314	15	10	4	5.04081e-08	1850.12	0.0234315	7.15204e-06	2.96444	19.3902	11.5135	2.46671	97	1	0.13	21.7626	0.311625	1.3055	19.0391	133944	1	2.47087	0.176131
315	15	10	4	4.88652e-08	313.004	0.00522516	0.000166948	1.76531	16.0102	9.95397	2.74863	97	2	0.13	21.7626	0.311625	1.3055	19.0391	133944	1	2.47087	0.176131
316	15	10	4	4.95165e-08	527.4	0.0168927	0.000313588	1.13966	15.9904	7.59363	1.40119	97	2	0.13	21.7626	0.311625	1.3055	19.0391	133944	1	2.47087	0.176131
317	15	10	4	5.05057e-08	1744.01	0.0211583	0.000415183	3.97793	17.3507	12.525	3.9606	97	1	0.13	21.7626	0.311625	1.3055	19.0391	133944	1	2.47087	0.176131
318	15	10	4	4.93685e-08	436.687	0.0156834	2.27672e-06	1.24887	17.0833	11.6447	1.79511	97	2	0.13	21.7626	0.311625	1.3055	19.0391	133944	1	2.47087	0.176131
319	15	10	4	4.85367e-08	198.719	0.0584238	1.53585e-05	0.583827	19.2224	10.8951	3.57445	97	1	0.13	21.7626	0.311625	1.3055	19.0391	133944	1	2.47087	0.176131
320	15	10	4	4.84429e-08	338.852	0.00736767	3.31131e-07	0.904953	15.8331	7.74544	3.88514	97	1	0.13	21.7626	0.311625	1.3055	19.0391	133944	1	2.47087	0.176131
321	15	10	4	4.94573e-08	525.848	0.00267972	4.06818e-06	0.847875	16.0695	8.49162	6.1516	97	1	0.13	21.7626	0.311625	1.3055	19.0391	133944	1	2.47087	0.176131
322	15	10	4	4.98793e-08	701.552	0.0149717	2.46973e-06	2.1967	16.5542	11.723	2.17418	97	1	0.13	21.7626	0.311625	1.3055	19.0391	133944	1	2.47087	0.176131
323	15	10	4	4.92958e-08	426.049	0.0162847	0.000279351	0.713175	17.1702	6.90518	2.72872	97	2	0.13	21.7626	0.311625	1.3055	19.0391	133944	1	2.47087	0.176131
324	15	10	4	4.94242e-08	436.355	0.142055	0.00115444	0.797821	16.4783	6.79745	2.39977	97	2	0.13	21.7626	0.311625	1.3055	19.0391	133944	1	2.47087	0.176131
325	15	10	4	4.9439e-08	592.707	0.0176048	0.000181439	1.54588	16.3164	12.2644	1.39168	97	2	0.13	21.7626	0.311625	1.3055	19.0391	133944	1	2.47087	0.176131
326	15	10	4	4.79965e-08	392.618	0.0692245	6.62766e-07	1.96464	17.619	8.19852	3.72705	97	2	0.13	21.7626	0.311625	1.3055	19.0391	133944	1	2.47087	0.176131
327	15	10	4	4.91677e-08	1221.97	0.71191	1.32712e-05	0.658126	16.2999	7.30415	1.70524	97	2	0.13	21.7626	0.311625	1.3055	19.0391	133944	1	2.47087	0.176131
328	15	10	4	4.84485e-08	529.322	0.0923804	1.44734e-06	2.6397	17.0121	8.23045	4.23586	97	1	0.13	21.7626	0.311625	1.3055	19.0391	133944	1	2.47087	0.176131
329	15	10	4	5.07411e-08	486.239	1.5938	0.000502724	0.908341	15.9233	5.27616	2.41363	97	2	0.13	21.7626	0.311625	1.3055	19.0391	133944	1	2.47087	0.176131
330	15	10	4	4.98012e-08	1521.91	0.00603365	7.59381e-07	1.23296	16.6844	11.3235	3.76527	97	2	0.13	21.7626	0.311625	1.3055	19.0391	133944	1	2.47087	0.176131
331	15	10	4	4.98942e-08	970.398	0.0042922	1.61113e-06	2.31048	16.3222	8.64123	4.42233	97	1	0.13	21.7626	0.311625	1.3055	19.0391	133944	1	2.47087	0.176131
332	15	10	4	4.87922e-08	326.235	0.663673	0.00913692	0.622636	16.6562	6.2528	5.16724	97	2	0.13	21.7626	0.311625	1.3055	19.0391	133944	1	2.47087	0.176131
333	15	10	4	4.90919e-08	427.75	0.141549	0.000777284	1.05346	16.7977	5.33514	2.92101	97	1	0.13	21.7626	0.311625	1.3055	19.0391	133944	1	2.47087	0.176131
334	15	10	4	4.81937e-08	501.153	0.0122349	3.33112e-07	1.28255	16.7604	9.19519	3.45587	97	3	0.13	21.7626	0.311625	1.3055	19.0391	133944	1	2.47087	0.176131
335	15	10	4	4.96249e-08	683.502	0.130297	0.0025688	1.40503	16.8216	5.72954	3.10621	97	2	0.13	21.7626	0.311625	1.3055	19.0391	133944	1	2.47087	0.176131
336	15	10	4	4.85903e-08	1570.76	0.0831304	1.32886e-06	2.17841	18.6524	10.4032	1.24695	97	1	0.13	21.7626	0.311625	1.3055	19.0391	133944	1	2.47087	0.176131
337	15	10	4	4.85065e-08	575.135	0.027412	1.50183e-06	1.37054	18.4558	7.17008	5.22154	97	2	0.13	21.7626	0.311625	1.3055	19.0391	133944	1	2.47087	0.176131
338	15	10	4	5.03338e-08	495.918	0.0800645	0.000338408	0.993756	18.997	6.90203	1.81545	97	3	0.13	21.7626	0.311625	1.3055	19.0391	133944	1	2.47087	0.176131
339	15	10	4	4.85043e-08	232.076	0.0743019	4.03348e-06	1.66628	18.1279	10.0738	0.670669	97	2	0.13	21.7626	0.311625	1.3055	19.0391	133944	1	2.47087	0.176131
340	15	10	4	4.84239e-08	1676.41	0.0405154	8.82917e-08	2.71386	15.6038	8.72421	3.62313	97	2	0.13	21.7626	0.311625	1.3055	19.0391	133944	1	2.47087	0.176131
341	15	10	4	4.96227e-08	775.836	0.0274448	2.29403e-05	1.62361	20.0189	8.27088	1.98795	97	3	0.13	21.7626	0.311625	1.3055	19.0391	133944	1	2.47087	0.176131
342	15	10	4	4.8872e-08	798.748	0.0296122	3.34865e-06	2.78778	16.5551	10.6305	1.33496	97	3	0.13	21.7626	0.311625	1.3055	19.0391	133944	1	2.47087	0.176131
343	15	10	4	4.95165e-08	662.888	0.00835584	1.84799e-06	1.64786	16.7404	11.319	3.51065	97	1	0.13	21.7626	0.311625	1.3055	19.0391	133944	1	2.47087	0.176131
344	15	10	4	4.90546e-08	1066.18	0.160548	7.65068e-07	1.37166	11.0184	8.10207	2.79495	97	1	0.13	21.7626	0.311625	1.3055	19.0391	133944	1	2.47087	0.176131
345	15	10	4	4.9862e-08	1441.75	0.00765932	7.51761e-07	1.58583	16.6421	11.8227	1.47895	97	2	0.13	21.7626	0.311625	1.3055	19.0391	133944	1	2.47087	0.176131
346	15	10	4	4.94094e-08	628.001	0.0202568	0.000102442	1.34629	16.5324	12.6748	0.897613	97	3	0.13	21.7626	0.311625	1.3055	19.0391	133944	1	2.47087	0.176131
347	15	10	4	4.94436e-08	544.841	0.0837741	1.67294e-05	1.05934	20.1626	5.4539	3.95958	97	1	0.13	21.7626	0.311625	1.3055	19.0391	133944	1	2.47087	0.176131
348	15	10	4	4.96821e-08	745.676	0.192183	1.37905e-07	1.70541	20.1068	6.42601	1.84869	97	1	0.13	21.7626	0.311625	1.3055	19.0391	133944	1	2.47087	0.176131
349	15	10	4	5.00576e-08	705.96	0.85467	0.000245301	1.20386	22.7689	3.40945	5.14392	97	1	0.13	21.7626	0.311625	1.3055	19.0391	133944	1	2.47087	0.176131
350	15	10	4	4.98999e-08	696.819	0.158881	9.65762e-06	1.05154	19.2595	2.41439	5.98363	97	2	0.13	21.7626	0.311625	1.3055	19.0391	133944	1	2.47087	0.176131
351	15	10	4	4.95108e-08	820.786	0.0195259	1.89448e-06	1.96802	15.3384	10.7171	1.00125	97	1	0.13	21.7626	0.311625	1.3055	19.0391	133944	1	2.47087	0.176131
352	15	10	4	4.98092e-08	363.203	0.0589156	5.41003e-06	1.80214	18.0968	10.8883	2.5271	97	2	0.13	21.7626	0.311625	1.3055	19.0391	133944	1	2.47087	0.176131
353	15	10	4	4.95781e-08	742.284	0.980544	3.03802e-05	1.33576	14.4153	3.89864	7.01309	97	2	0.13	21.7626	0.311625	1.3055	19.0391	133944	1	2.47087	0.176131
354	15	10	4	4.63394e-08	381.558	0.0101927	1.76056e-07	0.918021	16.6326	10.4822	2.08402	97	1	0.13	21.7626	0.311625	1.3055	19.0391	133944	1	2.47087	0.176131
355	15	10	4	4.92244e-08	515.371	0.0223594	2.53186e-06	1.57221	16.3531	10.9168	2.28374	97	1	0.13	21.7626	0.311625	1.3055	19.0391	133944	1	2.47087	0.176131
356	15	10	4	4.93662e-08	660.131	0.0113287	2.04005e-06	2.81442	16.4826	9.21715	4.91356	97	3	0.13	21.7626	0.311625	1.3055	19.0391	133944	1	2.47087	0.176131
357	15	10	4	4.97187e-08	910.039	0.0846038	9.62277e-06	1.59775	17.9135	3.39277	5.40569	97	2	0.13	21.7626	0.311625	1.3055	19.0391	133944	1	2.47087	0.176131
358	15	10	4	4.94117e-08	629.564	0.0103326	4.9447e-05	1.18849	16.1468	9.63418	2.24103	97	2	0.13	21.7626	0.311625	1.3055	19.0391	133944	1	2.47087	0.176131
359	15	10	4	4.8763e-08	275.176	0.0153561	7.28316e-07	1.59683	15.6699	9.58638	3.53426	97	1	0.13	21.7626	0.311625	1.3055	19.0391	133944	1	2.47087	0.176131
360	15	10	4	4.99298e-08	1519.04	0.0413752	1.77971e-06	3.11199	16.415	9.09005	3.9267	97	1	0.13	21.7626	0.311625	1.3055	19.0391	133944	1	2.47087	0.176131
361	15	10	4	4.96501e-08	474.45	0.0285371	0.000150214	0.754336	17.664	4.57504	3.83603	97	3	0.13	21.7626	0.311625	1.3055	19.0391	133944	1	2.47087	0.176131
362	15	10	4	4.77925e-08	152.244	0.00424747	3.60554e-06	1.68714	17.1615	14.2013	2.75713	97	3	0.13	21.7626	0.311625	1.3055	19.0391	133944	1	2.47087	0.176131
363	15	10	4	4.83359e-08	315.203	0.00573231	1.5349e-07	2.62887	15.8791	7.13035	6.92643	97	2	0.13	21.7626	0.311625	1.3055	19.0391	133944	1	2.47087	0.176131
364	15	10	4	4.9784e-08	550.047	0.0391562	0.000291085	1.12329	17.1848	7.3698	3.30514	97	3	0.13	21.7626	0.311625	1.3055	19.0391	133944	1	2.47087	0.176131
365	15	10	4	4.96604e-08	547.671	0.00250559	5.09284e-05	0.783818	17.6585	9.37374	6.06604	97	3	0.13	21.7626	0.311625	1.3055	19.0391	133944	1	2.47087	0.176131
366	15	10	4	4.9807e-08	531.435	0.00677189	1.24836e-05	0.827708	17.6944	6.60817	5.78102	97	3	0.13	21.7626	0.311625	1.3055	19.0391	133944	1	2.47087	0.176131
367	15	10	4	4.9721e-08	821.164	0.00478652	1.77456e-05	2.25049	15.8522	9.04137	4.77734	97	1	0.13	21.7626	0.311625	1.3055	19.0391	133944	1	2.47087	0.176131
368	15	10	4	4.98804e-08	1010.9	0.0854476	1.68004e-05	1.50732	13.689	4.93907	5.67375	97	3	0.13	21.7626	0.311625	1.3055	19.0391	133944	1	2.47087	0.176131
369	15	10	4	4.89227e-08	615.106	0.0453618	4.70056e-06	2.62004	17.1082	8.60641	3.90638	97	3	0.13	21.7626	0.311625	1.3055	19.0391	133944	1	2.47087	0.176131
370	15	10	4	4.78862e-08	200.549	0.257808	1.09954e-06	1.49104	11.4826	0.92311	5.34461	97	1	0.13	21.7626	0.311625	1.3055	19.0391	133944	1	2.47087	0.176131
371	15	10	4	5.02169e-08	397.027	0.0517988	8.38359e-05	0.742508	16.0568	9.25784	3.03452	97	1	0.13	21.7626	0.311625	1.3055	19.0391	133944	1	2.47087	0.176131
372	15	10	4	4.96204e-08	1046.5	0.0105957	1.09769e-06	2.20431	16.6775	6.05626	6.85189	97	2	0.13	21.7626	0.311625	1.3055	19.0391	133944	1	2.47087	0.176131
373	15	10	4	4.85467e-08	365.797	0.481209	3.11229e-06	1.28474	15.4491	2.67001	2.11617	97	3	0.13	21.7626	0.311625	1.3055	19.0391	133944	1	2.47087	0.176131
374	15	10	4	4.86777e-08	414.515	0.0325739	3.31894e-05	1.92917	17.5433	4.626	3.87264	97	2	0.13	21.7626	0.311625	1.3055	19.0391	133944	1	2.47087	0.176131
375	15	10	4	4.99275e-08	637.089	0.263657	1.83341e-05	1.03405	15.3747	7.70795	2.50013	97	2	0.13	21.7626	0.311625	1.3055	19.0391	133944	1	2.47087	0.176131
376	15	10	4	4.98643e-08	405.695	0.064986	0.000100485	0.629335	12.8401	7.45137	5.69034	97	2	0.13	21.7626	0.311625	1.3055	19.0391	133944	1	2.47087	0.176131
377	15	10	4	4.85065e-08	575.135	0.027412	1.50183e-06	1.37054	18.4558	9.12428	3.26734	97	3	0.13	21.7626	0.311625	1.3055	19.0391	133944	1	2.47087	0.176131
378	15	10	4	4.57573e-08	228.907	0.0122984	2.54103e-07	1.00685	15.1647	14.8631	1.21888	97	2	0.13	21.7626	0.311625	1.3055	19.0391	133944	1	2.47087	0.176131
379	15	10	4	4.797e-08	148.488	0.0196671	3.18669e-05	1.16157	17.6542	9.91788	3.33238	97	3	0.13	21.7626	0.311625	1.3055	19.0391	133944	1	2.47087	0.176131
380	15	10	4	4.73446e-08	135.922	0.0474668	3.21366e-07	1.3781	15.7829	6.26558	4.26854	97	3	0.13	21.7626	0.311625	1.3055	19.0391	133944	1	2.47087	0.176131
381	15	10	4	4.93833e-08	611.167	0.110602	2.5781e-05	1.52678	15.5422	7.71796	4.0332	97	3	0.13	21.7626	0.311625	1.3055	19.0391	133944	1	2.47087	0.176131
382	15	10	4	4.75456e-08	681.318	0.0438935	1.44115e-07	2.62958	18.9469	9.27206	2.74421	97	2	0.13	21.7626	0.311625	1.3055	19.0391	133944	1	2.47087	0.176131
383	15	10	4	5.02898e-08	1482.48	0.0228555	2.46706e-06	2.27963	16.5318	9.32261	3.42445	97	3	0.13	21.7626	0.311625	1.3055	19.0391	133944	1	2.47087	0.176131
384	15	10	4	4.99275e-08	637.089	0.263657	1.83341e-05	1.03405	15.3747	7.24519	2.96289	97	2	0.13	21.7626	0.311625	1.3055	19.0391	133944	1	2.47087	0.176131
385	15	10	4	4.91473e-08	631.83	0.0210834	0.000125216	1.50976	17.8007	5.08408	3.69977	97	2	0.13	21.7626	0.311625	1.3055	19.0391	133944	1	2.47087	0.176131
386	15	10	4	5.02169e-08	397.027	0.0517988	8.38359e-05	0.742508	16.0568	9.80973	2.48263	97	3	0.13	21.7626	0.311625	1.3055	19.0391	133944	1	2.47087	0.176131
387	15	10	4	4.8366e-08	475.346	0.0502319	3.35344e-06	2.56104	17.1965	7.02857	4.54257	97	2	0.13	21.7626	0.311625	1.3055	19.0391	133944	1	2.47087	0.176131
388	15	10	4	5.01372e-08	1039.25	0.00273987	6.44051e-06	3.77087	16.2153	12.7937	2.10564	97	3	0.13	21.7626	0.311625	1.3055	19.0391	133944	1	2.47087	0.176131
389	15	10	4	4.87641e-08	306.02	0.0185554	3.76556e-06	1.24291	16.3846	9.46799	3.9364	97	1	0.13	21.7626	0.311625	1.3055	19.0391	133944	1	2.47087	0.176131
390	15	10	4	4.92754e-08	565.939	0.0247554	0.000113373	1.11889	16.5712	7.6316	1.58141	97	2	0.13	21.7626	0.311625	1.3055	19.0391	133944	1	2.47087	0.176131
391	15	10	4	4.9862e-08	1441.75	0.00765932	7.51761e-07	1.58583	16.6421	11.3301	1.97156	97	1	0.13	21.7626	0.311625	1.3055	19.0391	133944	1	2.47087	0.176131
392	15	10	4	4.84239e-08	1676.41	0.0405154	8.82917e-08	2.71386	15.6038	8.53831	3.80903	97	1	0.13	21.7626	0.311625	1.3055	19.0391	133944	1	2.47087	0.176131
393	15	10	4	4.9075e-08	616.042	0.0520152	2.21661e-06	2.38757	19.8168	7.16428	4.24119	97	1	0.13	21.7626	0.311625	1.3055	19.0391	133944	1	2.47087	0.176131
394	15	10	4	4.92856e-08	585.41	0.0264253	0.000474745	1.60261	16.1018	10.9416	1.96965	97	1	0.13	21.7626	0.311625	1.3055	19.0391	133944	1	2.47087	0.176131
395	15	10	4	4.70826e-08	1168.5	0.0306147	1.61771e-06	1.43321	19.0365	6.45053	4.12601	97	2	0.13	21.7626	0.311625	1.3055	19.0391	133944	1	2.47087	0.176131
396	15	10	4	4.87326e-08	323.05	0.00351051	4.10147e-06	2.52188	16.5596	11.0371	4.50067	97	1	0.13	21.7626	0.311625	1.3055	19.0391	133944	1	2.47087	0.176131
397	15	10	4	4.86474e-08	517.249	0.447942	1.63501e-05	1.2906	10.6451	6.41283	4.37327	97	2	0.13	21.7626	0.311625	1.3055	19.0391	133944	1	2.47087	0.176131
398	15	10	4	4.99471e-08	394.857	0.0189858	2.51907e-06	1.69946	19.2345	4.32074	5.83968	97	2	0.13	21.7626	0.311625	1.3055	19.0391	133944	1	2.47087	0.176131
399	15	10	4	4.98724e-08	801.955	0.10451	0.000311207	1.66147	16.451	9.55457	1.55452	97	1	0.13	21.7626	0.311625	1.3055	19.0391	133944	1	2.47087	0.176131

## Sheet: Fig4c
paf	R2_1	R2_2	R2_3	R2_4	R2_5	R2_6	R2_7	R2_8	R2_9	R2_10
0.001	0.943641	0.952167	0.946906	0.939757	0.914373	0.96029	0.936196	0.941764	0.940067	0.944161
0.0013	0.943719	0.952209	0.946961	0.939894	0.914443	0.960362	0.936294	0.941929	0.940179	0.944245
0.0016	0.943808	0.95226	0.947027	0.940107	0.914524	0.960542	0.936408	0.942074	0.940322	0.94434
0.002	0.943945	0.95234	0.947129	0.940341	0.914645	0.960727	0.936582	0.942257	0.940534	0.944484
0.0026	0.944347	0.952489	0.947308	0.940661	0.914848	0.961093	0.936911	0.942564	0.94089	0.944734
0.0032	0.944715	0.952667	0.947507	0.941042	0.915081	0.961427	0.93733	0.942909	0.941216	0.94502
0.0041	0.94541	0.95301	0.947818	0.941742	0.915487	0.961949	0.938095	0.943511	0.941836	0.945483
0.0052	0.946284	0.953614	0.9484	0.942691	0.916077	0.962684	0.93906	0.944379	0.942694	0.946226
0.0066	0.947728	0.954627	0.949188	0.943952	0.916937	0.963642	0.940284	0.945657	0.943943	0.947367
0.0083	0.949656	0.956153	0.950449	0.945488	0.918194	0.964934	0.942132	0.947371	0.945486	0.94923
0.0105	0.952018	0.958016	0.952074	0.948156	0.919976	0.966698	0.944713	0.950013	0.947616	0.951334
0.0133	0.955078	0.960688	0.954423	0.951511	0.922188	0.968839	0.947971	0.953163	0.950664	0.954343
0.0168	0.958785	0.9636	0.957331	0.955464	0.925394	0.972035	0.951991	0.957343	0.954415	0.958088
0.0212	0.96297	0.967094	0.960504	0.959949	0.929772	0.97526	0.956215	0.962134	0.958507	0.962384
0.0268	0.968077	0.970813	0.964685	0.96506	0.934363	0.979913	0.961727	0.967738	0.963253	0.967684
0.0339	0.973629	0.974824	0.968986	0.97069	0.940116	0.983703	0.967234	0.973287	0.968663	0.973236
0.0429	0.979232	0.97912	0.973776	0.976608	0.947173	0.98756	0.973081	0.9787	0.97398	0.978749
0.0543	0.984489	0.983286	0.980052	0.98199	0.954253	0.990455	0.978811	0.983974	0.980394	0.984391
0.0687	0.988856	0.98734	0.985207	0.986528	0.961827	0.992293	0.984065	0.987822	0.986107	0.988862
0.0869	0.991779	0.990405	0.9898	0.98966	0.970434	0.991846	0.988391	0.990114	0.990302	0.992353
0.1099	0.992357	0.992086	0.993045	0.98994	0.97834	0.987143	0.991158	0.989138	0.992652	0.993408
0.1389	0.989282	0.991277	0.993775	0.985651	0.984063	0.977165	0.991073	0.984131	0.992257	0.99088
0.1758	0.982204	0.986673	0.9906	0.975849	0.986174	0.960772	0.987424	0.973791	0.987918	0.983835
0.2223	0.970612	0.977955	0.982936	0.95981	0.983911	0.937086	0.979504	0.958218	0.978387	0.971162
0.2812	0.955171	0.964019	0.970516	0.937881	0.977195	0.908081	0.966999	0.936945	0.963091	0.953277
0.3556	0.935359	0.946645	0.954571	0.912089	0.966455	0.874252	0.950492	0.91081	0.944339	0.930981
0.4498	0.914479	0.926413	0.934248	0.882726	0.951993	0.838053	0.93303	0.883014	0.921408	0.904531
0.569	0.893062	0.904081	0.911036	0.854417	0.935696	0.802775	0.914632	0.852154	0.89685	0.876466
0.7197	0.870867	0.880372	0.888588	0.825702	0.91788	0.766232	0.895823	0.821128	0.87181	0.849428
0.9103	0.848565	0.856465	0.866655	0.796944	0.900004	0.732574	0.877493	0.790147	0.846439	0.822097
1.1514	0.827015	0.832607	0.84467	0.769052	0.882107	0.700312	0.859321	0.758424	0.820559	0.794641
1.4563	0.805823	0.809215	0.822329	0.739636	0.863642	0.668342	0.84115	0.728744	0.794806	0.765961
1.8421	0.784673	0.784493	0.800611	0.712303	0.844931	0.63606	0.823092	0.698363	0.768952	0.738552
2.33	0.763794	0.760134	0.778975	0.681812	0.826362	0.604944	0.80471	0.668975	0.743087	0.711282
2.9471	0.741919	0.736335	0.756248	0.653355	0.807341	0.572327	0.78517	0.638356	0.717118	0.683047
3.7276	0.720313	0.71193	0.732197	0.626352	0.787871	0.538637	0.766309	0.609118	0.69146	0.655611
4.7149	0.698535	0.686902	0.707931	0.598002	0.768279	0.506324	0.745979	0.578724	0.664484	0.626293
5.9636	0.676863	0.661558	0.684726	0.569432	0.748382	0.475194	0.726133	0.548604	0.637181	0.59857
7.5431	0.653801	0.635931	0.661582	0.540253	0.727837	0.443691	0.705779	0.518508	0.609108	0.570537
9.541	0.630208	0.609134	0.637473	0.511745	0.70734	0.411289	0.68489	0.487619	0.580764	0.541989
12.0679	0.605864	0.580669	0.612709	0.482478	0.685584	0.379651	0.662902	0.45581	0.550273	0.512493
15.2642	0.581284	0.553051	0.587834	0.452985	0.663777	0.34783	0.639839	0.424259	0.520405	0.482991
19.307	0.556635	0.524408	0.5633	0.423136	0.641188	0.316074	0.616966	0.392779	0.490258	0.452546
24.4205	0.53112	0.495511	0.539026	0.39341	0.618605	0.284298	0.593427	0.361854	0.461075	0.422804
30.8884	0.506058	0.467516	0.51515	0.365656	0.597445	0.253557	0.571065	0.331883	0.432667	0.394339
39.0694	0.484174	0.443458	0.49356	0.341019	0.578921	0.226107	0.551289	0.306064	0.406418	0.369283
49.4171	0.465804	0.423566	0.475704	0.320297	0.56335	0.203358	0.534456	0.284903	0.385562	0.348302
62.5055	0.452227	0.407866	0.461749	0.304404	0.551179	0.185477	0.521478	0.268531	0.36935	0.332196
79.0604	0.442115	0.396481	0.451392	0.292948	0.542062	0.172503	0.511874	0.256434	0.357236	0.320894
100	0.435087	0.388474	0.443982	0.284976	0.535612	0.163342	0.505191	0.247635	0.348765	0.313192

## Sheet: Fig4d_cntrl
Day	day1		day2		day3		day4		day5		day6		day7		day14
loag10(VL)drop	data	Simulation	data	Simulation	data	Simulation	data	Simulation	data	Simulation	data	Simulation	data	Simulation	data	Simulation
ID
0	-2.00277	-0.115493	-1.9772	-0.117993	-2.26333	-0.0288804	-3.28794	-0.762155	-2.16477	-2.15656	-3.3169	-3.4261	-2.78178	-4.58665	-4.64253	-4.58665
1	-0.0465028	-0.61499	-2.44413	-1.2025	-1.16038	-1.75461	-2.91282	-2.26948	-2.44361	-2.74872	0.340088	-5.06074	-3.1156	-6.04738	-3.1156	-6.04738
2	0.85317	-0.452773	-1.3892	-0.888081	-0.575085	-1.30305	-1.28229	-1.69638	-2.02576	-2.0682	-4.22736	-2.41874	-4.22736	-2.74818	-4.22736	-5.54843
3	-3.77144	-0.250398	-0.309515	-0.410405	-0.197856	-0.488758	-1.25945	-0.493368	-0.671536	-0.431408	-1.70749	-2.13688	-0.568823	-3.54143	-4.10056	-4.2154
4	-1.93859	-0.0784906	-2.10864	-0.359323	-2.63528	-0.618005	-1.58013	-0.830467	-4.47685	-0.989746	-4.79077	-1.09497	-4.35222	-1.15027	-4.79077	-4.45598
5	-0.0618568	0.484316	-1.45106	0.967491	-2.42888	1.44721	-1.24093	1.91657	-1.85287	2.35664	-3.20365	2.72035	-2.91226	2.92942	-4.91782	-2.4444
6	-1.28758	0.334896	-0.684602	-0.150945	-1.65361	-0.830489	-1.80809	-1.5013	-4.33056	-2.12078	-3.94718	-2.68403	-4.33056	-3.19372	-4.33056	-5.21792
7	-0.386102	-0.47799	-0.20611	-0.960572	-1.64817	-1.40091	-0.765037	-1.78842	-2.04754	-2.80354	-3.59195	-5.04549	-3.59195	-5.04549	-3.59195	-5.04549
8	0.00844218	-0.437488	-1.41166	-0.821966	-0.839732	-1.18443	-3.92942	-1.53765	-3.92942	-1.88733	-3.92942	-2.2357	-3.92942	-2.58336	-3.92942	-3.46246
9	1.04421	-0.631158	0.584199	-1.22913	0.0702589	-1.7937	-0.76341	-3.23234	-0.585073	-4.52657	-1.58125	-4.52657	-2.0636	-4.52657	-3.33795	-4.52657
10	-3.12574	-0.965475	-2.13083	-1.87024	-1.85178	-2.72122	-2.78965	-3.66852	-1.95264	-3.66852	-3.46609	-3.66852	-3.46609	-3.66852	-3.46609	-3.66852
11	0.679656	-0.48122	-0.387965	-0.938132	-1.02794	-1.35968	-1.73928	-1.73873	-0.972189	-2.07276	-1.08883	-2.36164	-0.859168	-2.60638	-4.58967	-5.5459
12	-0.390912	-0.473301	-2.22479	-0.887398	-0.990797	-1.17648	-3.18837	-1.33499	-2.86864	-1.38072	-1.6625	-1.3418	-0.601477	-1.25369	-4.44279	-5.60902
13	-0.538908	1.04234	-1.84388	1.89745	-1.6374	2.14525	-2.21071	1.99878	-1.25409	1.81535	-2.62926	1.67294	-3.05706	1.57982	-5.13313	-1.69314
14	-2.93944	-0.390449	-1.98608	-0.564256	-0.483214	-0.564827	-4.10387	-0.424727	-3.42993	-0.174822	-3.61578	-1.67936	-4.56856	-2.95558	-4.56856	-4.22151
15	-2.03987	-0.493484	-2.34232	-0.94769	-1.6474	-1.36411	-1.42064	-1.74468	-1.08361	-2.09164	-2.26836	-2.40666	-1.1614	-2.69094	-4.47461	-3.24183
16	0.654884	-0.5615	1.32409	-1.05528	-0.496232	-1.44683	-1.2523	-1.73149	-2.80551	-1.91624	-1.79177	-2.01043	-1.25399	-2.02348	-4.7472	-5.41059
17	-0.319944	-0.0630645	0.0980677	-0.366768	-0.0750143	-0.575032	-2.19296	-0.674631	-1.00241	-0.696406	-0.856485	-0.679178	-0.777099	-0.655103	-5.32854	-4.8549
18	-1.33931	-0.869072	-1.34315	-1.71415	-2.07807	-2.53519	-2.05001	-3.33334	-3.82591	-4.26229	-6.2741	-4.5783	-6.2741	-4.5783	-5.67074	-4.5783
19	-0.87044	-0.413652	0.0151634	-0.873835	-0.396909	-3.64362	0.259472	-5.24482	-3.64482	-5.24482	-3.70623	-5.24482	-4.04625	-5.24482	-4.04625	-5.24482
20	1.51066	-0.891682	0.256082	-1.59644	1.22267	-2.1662	0.386186	-2.62983	-2.79323	-2.62983	-0.966812	-2.62983	-1.09365	-2.62983	-2.79323	-2.62983
21	-1.69984	-0.0408593	-1.47819	-0.0451546	-1.8803	-1.12864	-1.02962	-2.28072	-3.75039	-2.97027	-3.02462	-3.3712	-4.12969	-3.55847	-4.12969	-4.03372
22	0.450549	-1.42379	-0.410125	-2.59004	-2.58689	-3.61064	-1.77748	-4.7761	-1.17106	-4.7761	-1.93354	-4.7761	-3.12098	-4.7761	-3.44266	-4.7761
23	-0.26835	1.37538	1.08818	1.49118	0.235684	1.46175	-3.59107	0.2753	-1.59661	-0.695547	-2.818	-1.28253	-2.64425	-1.79487	-3.59107	-5.00784
24	-0.941407	-0.0543086	-0.332633	0.105379	-0.53604	0.377006	-1.20215	0.619588	-1.47537	0.691478	-4.49024	0.593595	-4.26183	-0.609546	-4.8667	-4.654
25	-0.612059	-0.463281	0.331504	-0.801374	-2.94133	-0.998327	-1.12362	-1.06992	-2.91105	-1.0432	-1.22125	-0.951856	-4.579	-2.79751	-5.10522	-4.89836
26	-0.178462	-0.277985	-3.00661	-0.513765	-0.774545	-0.671973	-1.85396	-0.758477	-2.53964	-0.793682	-3.85343	-0.801052	-3.40707	-0.79858	-6.05355	-5.6284
27	-1.49896	-0.560647	-2.10891	-1.11342	-0.882069	-1.64866	-1.68055	-2.16284	-2.90763	-2.6554	-3.40219	-3.12648	-4.61334	-3.57631	-6.58607	-6.31278
28	0.106652	-0.417328	-1.09948	-0.823348	-1.88483	-1.21348	-1.77597	-1.58557	-3.07593	-1.93912	-1.67827	-2.27399	-2.09386	-4.27029	-3.07593	-5.77718
29	-1.86175	-0.61937	-1.99984	-1.15603	-1.00433	-1.62236	-0.401666	-2.22235	-2.61381	-4.64531	-3.83515	-4.64531	-2.0051	-4.64531	-4.00619	-4.64531
30	-0.492184	0.033657	-2.27772	0.0496556	-1.40459	0.0582444	-0.356897	0.0629308	0.45968	0.065502	-2.12152	0.0669108	-2.37076	0.0676765	-5.28076	-3.07491
31	-1.23442	0.395657	-1.96373	0.791035	-3.09605	1.18572	-1.6773	1.5787	-2.77258	1.96784	-3.32349	2.34708	-4.11259	2.70207	-6.46017	0.807045
32	-1.44837	-1.00147	-2.6592	-1.96424	-0.975772	-2.88117	-0.853461	-3.7556	-1.3758	-4.59234	-3.61943	-4.94663	-3.61943	-4.94663	-3.61943	-4.94663
33	0.451197	-0.513289	-2.65778	-0.966692	-0.41766	-1.35316	-1.43558	-1.67402	-1.87187	-1.93353	-4.05143	-2.13596	-4.90108	-2.28518	-5.46822	-4.78844
34	-1.02301	-0.704811	-2.29128	-1.37617	-2.84016	-1.98047	-2.15154	-2.51671	-3.17471	-2.99172	-4.986	-3.41216	-3.99742	-4.7198	-5.67784	-6.19551
35	-1.73014	1.028	-1.78752	2.05469	-2.98258	3.06763	-0.448625	3.95397	-4.19505	4.26291	-0.848955	3.89002	-3.13444	3.28286	-3.0203	-1.63543
36	-1.09372	-0.0402587	-1.63413	-0.0437917	-1.10077	-0.0306537	-3.47828	-1.76387	-5.55731	-3.24186	-3.18167	-3.80386	-6.12479	-3.80386	-4.54491	-3.80386
37	-0.955074	-1.79007	-1.50953	-2.45769	-2.71772	-2.85282	-1.5362	-3.1025	-1.91861	-3.27132	-1.49877	-3.39403	-1.1923	-3.49008	-4.6017	-3.95335
38	-0.994899	-0.0680982	0.0290568	-0.0660352	-2.25537	-0.00296477	-2.34769	0.110329	-2.1336	0.26011	-1.99314	-1.54706	-2.22065	-3.11308	-5.74773	-3.11308
39	-0.93436	0.79858	-1.22655	1.59114	-0.467693	2.34755	-0.0239769	2.92769	-3.12021	3.06287	-4.37686	2.7927	-3.38462	2.36286	-4.43922	-3.12519
40	-0.133305	-0.294779	-4.43922	-0.562881	-4.43922	-0.798631	-4.43922	-0.998351	-4.43922	-1.16044	-4.43922	-1.28455	-4.43922	-1.37128	-4.0393	-4.633
41	-0.449483	0.0714387	-2.65483	0.271622	-2.17062	0.425473	-1.98362	0.430481	-2.64998	0.343861	-4.0393	-0.928002	-3.50136	-1.94013	-0.325381	-4.85306
42	0.743826	-1.6257	-0.54148	-2.77576	-0.769815	-3.76654	-0.170902	-5.09737	-1.30064	-5.09737	-1.39407	-5.09737	0.441803	-5.09737	-6.10332	-5.09737
43	0.0121909	-0.385725	-0.806936	-0.677069	-0.135962	-0.868295	-1.35055	-0.96589	-3.32249	-0.982251	-3.1872	-2.58467	-2.47111	-4.08666	-7.74679	-5.86343
44	-0.960239	-0.389272	-2.09329	-0.68701	-3.64608	-0.896416	-3.58319	-1.02403	-2.85739	-1.07697	-3.33585	-1.062	-3.67983	-0.986027	-1.26015	-4.64468
45	0.460079	-0.0872471	0.437674	-0.175267	-1.62842	-0.263606	-0.618655	-0.352076	-1.32284	-0.530826	-3.11042	-2.77836	-3.11042	-3.99441	-3.97468	-6.47229
46	0.573129	-0.921569	1.36689	-1.47208	1.1318	-1.72054	2.27587	-1.741	1.21695	-1.58139	-0.339718	-1.28432	1.14866	-0.910222	-4.20321	-4.34431
47	1.14601	-0.502002	-0.0882483	-0.799047	-0.749339	-0.925459	-0.740805	-0.910571	-1.51109	-1.94629	-2.00617	-3.37285	-2.16165	-4.19825	-5.58998	-4.19825
48	0.172021	-0.547195	0.750594	-1.08591	-0.368352	-1.61534	-2.20078	-2.13524	-2.59301	-4.10471	-0.707388	-5.31545	-1.48307	-5.31545	-1.48131	-5.31545
49	0.956463	-0.0299291	-1.05429	-0.0248779	-0.333535	-0.0129016	0.932641	-0.00634428	0.630152	-1.79684	-3.57588	-3.15691	-0.753577	-4.60887	-5.3513	-4.63386
50	-0.0344739	-0.397675	-1.29923	-0.820749	-1.82112	-1.24046	-2.90858	-1.65318	-3.58655	-2.05732	-6.52275	-2.4516	-2.43792	-2.83495	-6.52275	-6.69455
51	-0.1693	-1.10806	-0.560162	-2.01267	-2.24432	-2.653	-3.48336	-3.09449	-5.91439	-3.37791	-1.17312	-3.52841	-6.52275	-3.56363	-3.8412	-6.07983
52	1.65458	-0.0660718	-0.301073	-0.0688494	-2.00849	-0.0460853	-2.53039	-0.0246527	-1.94368	-0.0150878	-4.00286	-2.33218	-3.68429	-3.74497	-6.55609	-4.23118
53	-1.33269	1.08553	-1.48573	2.05144	-1.9854	2.43448	-3.39883	2.197	-2.29122	1.79444	-6.08329	1.3805	-4.95948	0.988212	-6.08329	-1.90598
54	-0.330671	-0.626745	-1.0603	-1.1909	-6.08329	-1.69629	-3.90671	-2.14771	-6.08329	-2.54985	-4.85988	-2.90621	-4.85799	-3.21944	-6.84502	-4.33201
55	-1.58323	-0.501875	-2.81475	-0.854541	-2.64565	-1.06494	-2.33354	-1.15391	-4.09267	-1.14175	-3.45191	-1.0477	-4.82474	-1.42235	-4.88599	-5.40132
56	-1.72599	-0.371576	-2.65471	-0.743777	-3.52755	-1.10476	-3.88592	-1.44973	-4.5388	-1.77536	-3.53411	-2.0792	-4.88599	-2.35969	-5.97466	-5.7027
57	-1.25424	-0.314276	-1.21125	-0.506036	-2.36045	-1.12285	-1.44314	-3.06936	-1.14393	-3.67912	0.807833	-3.67912	-2.83508	-3.67912	-1.02699	-3.67912
58	1.07966	-0.285287	0.42262	-0.397354	0.321836	-0.367008	-1.02699	-0.222231	-0.104123	0.00523601	-1.49446	-0.774343	0.568325	-1.84048	-2.4208	-4.29939
59	0.266782	-0.36529	1.0097	-2.47235	1.20674	-3.5778	-1.42418	-4.43221	-0.733346	-5.11094	-3.07808	-6.03597	-2.4208	-6.03597	-5.481	-6.03597
60	0.404752	-0.421511	-0.533677	-0.885053	-0.616912	-1.34244	-0.917591	-1.78595	-0.733473	-2.21314	-2.64778	-2.62276	-1.6978	-3.01409	-2.64778	-5.02585
61	0.254285	-0.499228	1.02799	-0.933261	-0.199907	-1.29098	-2.64778	-1.57171	-2.64778	-1.77956	-2.38693	-1.91959	-2.64778	-1.99676	-2.08569	-5.52343
62	0.437751	-0.136091	0.106881	-0.240994	1.84934	-0.315356	0.032128	-0.362177	-2.15309	-0.386179	-2.34462	-0.393031	-2.20793	-2.94547	-5.12193	-4.74907
63	-0.744759	1.10295	0.958429	0.922455	-0.407366	0.267186	-1.71633	-0.363802	-2.27131	-0.884699	-6.56992	-1.29665	-1.76419	-1.61457	-5.36503	-5.29774
64	-0.497669	-0.416621	-2.09774	-0.804986	-3.36593	-1.1603	-1.19532	-1.48047	-2.72824	-1.76552	-1.797	-2.01609	-5.83017	-2.23303	-6.56992	-4.94569
65	-2.54929	0.323121	-0.580414	-0.428379	-0.962426	-1.30712	-4.4504	-2.1598	-1.03945	-2.96165	-3.99486	-3.71313	-1.62814	-4.41834	-4.96203	-6.24239
66	0.0887244	-1.19077	-0.558912	-2.91393	0.023684	-3.36288	-0.0508852	-3.36288	-2.2158	-3.36288	-1.07124	-3.36288	-4.46605	-3.36288	-5.04559	-3.36288
67	-0.0192014	-0.47956	-3.90911	-0.895863	-1.58817	-1.24429	-4.04125	-1.52719	-1.07124	-1.74964	-1.33532	-1.91674	-1.07124	-2.03322	-1.07124	-5.75343
68	-1.07124	-0.246465	-1.07124	-0.869537	-1.07124	-1.54546	-1.07124	-2.2224	0.559426	-2.89201	-4.00165	-3.5526	-0.93486	-4.20334	-5.12432	-6.5285
69	0.136688	-0.549057	0.0722606	-0.954653	-1.01975	-1.87769	-0.435322	-3.77669	-2.59948	-4.34491	-2.72555	-4.34491	-1.2746	-4.34491	-5.83873	-4.34491
70	-0.888163	-0.340874	-1.32159	-0.594135	-2.18308	-0.755131	-1.06777	-0.830544	-2.05238	-2.86964	-2.33457	-4.40302	-2.56014	-4.40302	-6.87523	-4.40302
71	-0.891874	-0.587949	-1.80222	-1.10909	-2.64948	-1.57021	-1.58926	-1.97793	-0.869691	-3.83823	-1.5545	-4.67135	-1.55894	-4.67135	-3.86809	-4.67135
72	0.886459	-0.385291	-0.36093	-0.670342	-0.976488	-0.855308	-0.633289	-0.948022	-1.67626	-0.959062	0.457301	-0.900411	-2.20513	-1.341	-3.45269	-4.20328
73	0.974094	-0.387174	0.0686872	-2.48922	0.413306	-3.61356	0.117849	-4.58593	1.24837	-5.47715	-4.39085	-6.08731	2.46955	-6.08731	-1.79566	-6.08731
74	2.13556	-0.27172	2.6703	-0.705064	2.06278	-1.11009	1.22005	-1.45943	-4.39085	-1.74404	-4.92883	-1.96279	-4.39085	-4.67209	-4.39085	-4.67209
75	-0.548037	-0.15659	-2.19738	-0.257315	-2.68825	-0.306295	-4.39085	-2.49583	-4.92883	-4.00249	-1.89872	-4.18751	-4.92883	-4.18751	-4.92883	-4.18751
76	-1.25645	-0.24666	-3.82449	-0.468955	-4.92883	-0.659713	-4.92883	-0.813859	-1.38751	-0.929148	-1.21755	-1.00596	-1.71212	-2.72284	-3.85066	-4.62579
77	-0.971783	-0.447183	-2.21665	-0.920928	-0.127057	-1.37451	-0.0906573	-1.79511	-1.08897	-2.17538	-2.70717	-2.51188	-1.10222	-2.80391	-4.48594	-6.61065
78	-2.63554	-0.267402	-2.34894	-0.430029	-1.23235	-2.06713	-1.36337	-3.18225	-1.72079	-3.18225	-1.60788	-3.18225	-2.28752	-3.18225	-5.26788	-3.18225
79	0.495131	-0.262443	-1.44369	-0.433373	-1.72975	-0.521673	-0.598475	-1.60745	-1.60788	-3.51074	-1.99979	-3.63092	-1.60788	-3.63092	-1.60788	-3.63092
80	1.92036	-0.009065	-1.60788	-0.0182888	-0.660841	-1.725	-1.60788	-2.56398	-0.332021	-3.08728	-5.15968	-3.4248	-4.17413	-3.64833	-4.81343	-4.16251
81	0.193586	-0.637801	0.497881	-1.23776	-0.470049	-1.76151	0.351679	-2.20688	-3.48833	-3.95487	-2.89684	-5.77516	-3.61836	-5.77516	-5.15968	-5.77516
82	-0.905445	-0.535521	-0.863157	-1.04391	-0.815241	-1.5137	-1.34463	-1.94035		-2.32383		-2.66553		-3.96697	-2.89684	-6.02901
83	-1.71087	-0.24495	-1.47996	-0.886124	-2.51506	-1.50693	-2.89684	-2.03379		-2.4628		-2.80296		-3.31333		-5.94013
84		-0.742799		-1.28408		-1.66538		-1.91551		-2.05392		-2.09442		-2.98177		-4.91484
85		-0.233745		-0.398059		-0.494661		-0.530244		-0.514946		-0.461799		-0.38676		-3.13355
86		-0.657302		-1.17919		-1.54532		-1.7718		-1.87858		-1.88263		-1.79898		-6.16414
87		-0.435146		-0.823862		-1.14047		-1.37596		-1.53185		-1.61486		-1.63425		-6.45375
88		-0.830554		-1.44962		-2.01235		-2.55954		-3.10295		-3.64568		-4.54778		-4.54778
89		0.107777		-0.047445		-0.165001		-0.227409		-2.0126		-3.12897		-4.13269		-5.56348
90		-0.0030432		-0.0060881		-0.102913		-1.89919		-2.42076		-2.6927		-2.85509		-3.39829
91		-0.0588753		-0.0364372		-1.18946		-2.81051		-4.68515		-4.68515		-4.68515		-4.68515
92		0.429019		0.413574		0.384715		0.35375		0.322116		0.290247		0.258312		-3.28252
93		-0.281271		-0.53205		-0.744381		-0.913134		-1.03651		-1.18908		-3.89451		-5.34151
94		-1.12627		-2.10846		-2.96643		-4.05413		-4.05413		-4.05413		-4.05413		-4.05413
95		-0.023314		-0.0411038		-0.0572107		-0.147283		-2.0866		-2.78145		-3.19192		-4.01026
96		-0.488469		-1.1189		-1.73142		-2.30286		-2.82813		-3.30752		-3.74292		-6.4344
97		0.11542		-0.414864		-1.0922		-1.77696		-2.43959		-3.07465		-3.68174		-6.02194
98		-0.941193		-1.84037		-2.69326		-3.50306		-4.2743		-5.20595		-5.20595		-5.20595
99		-0.459547		-0.914345		-1.31448		-1.64182		-1.89029		-2.061		-2.15854		-5.39836
100		-0.681937		-1.12735		-1.38465		-1.48958		-1.46671		-1.33461		-1.10994		-5.22731
101		0.0122848		0.0950549		-1.35692		-2.51978		-3.53842		-4.68267		-4.68267		-4.68267
102		0.0860589		-0.329954		-0.768155		-1.17092		-1.52493		-1.82518		-2.071		-5.11644
103		-0.00579772		-0.00569943		-1.80205		-2.99263		-3.92498		-4.66219		-5.11715		-5.11715
104		0.470133		0.162388		-0.139147		-0.378609		-0.544389		-0.638243		-0.672154		-4.94737
105		0.40664		0.172838		-0.081886		-0.329881		-0.567054		-0.789412		-0.992869		-5.13035
106		-0.367417		-0.776596		-1.17854		-1.566		-1.93448		-2.28055		-2.60203		-6.43526
107		-0.509531		-0.951262		-1.30472		-1.56601		-1.73968		-1.83258		-1.85216		-5.16823
108		-0.293655		-0.72454		-1.16288		-1.56962		-1.93443		-4.08563		-5.06965		-5.06965
109		-0.31824		-0.613263		-0.884355		-1.13146		-1.35511		-1.55575		-1.73375		-3.54795
110		-0.329677		-0.629516		-0.831299		-0.937622		-0.970759		-0.96032		-2.71098		-6.17005
111		-0.19299		-0.290622		-0.325077		-0.330573		-0.328473		-0.326797		-0.326562		-4.70062
112		-0.00363748		-1.5507		-2.11516		-2.38593		-2.541		-2.64746		-2.73206		-3.17236
113		-0.215169		-0.323761		-0.339148		-0.274252		-0.142505		-1.23395		-2.60141		-3.32834
114		-0.398392		-0.780101		-1.14067		-1.47723		-1.78872		-2.07474		-2.33524		-5.68834
115		-0.409051		-0.941502		-1.44159		-1.88321		-2.25795		-2.56591		-2.81099		-6.89215
116		0.575948		-1.1312		-2.83003		-4.459		-5.13602		-5.13602		-5.13602		-5.13602
117		-0.344885		-0.760775		-1.14507		-1.47446		-1.73492		-1.92108		-2.03465		-6.90977
118		-0.279374		-0.515872		-3.20966		-4.00831		-4.00831		-4.00831		-4.00831		-4.00831
119		-0.00298791		-0.00601427		-0.00905329		-0.0120967		-0.0151447		-0.444058		-1.97402		-3.21848
120		-0.0702036		-0.13801		-0.204059		-0.269021		-0.333382		-1.16921		-2.65019		-5.28883
121		-0.524824		-2.2403		-4.37958		-4.37958		-4.37958		-4.37958		-4.37958		-4.37958
122		-0.408385		-0.713846		-0.923821		-1.04729		-1.09266		-1.06731		-1.69571		-4.80866
123		-0.224868		-0.366451		-0.432903		-0.453978		-1.73861		-3.09634		-3.09634		-3.09634
124		-0.169063		-0.752409		-1.34949		-1.92116		-2.45944		-2.96258		-3.43115		-6.72049
125		-0.401359		-0.776918		-1.10422		-1.37171		-1.57487		-4.15942		-5.50603		-5.50603
126		-0.160186		-0.29104		-0.390622		-0.460025		-0.502618		-0.523272		-0.692194		-4.88393
127		-0.329724		-0.926052		-1.37014		-1.92436		-3.71057		-5.01534		-6.24323		-6.24323
128		-0.0337219		0.0126009		0.0428305		0.0377495		0.0206024		-1.66397		-2.80708		-5.22099
129		-1.83269		-2.4768		-3.00411		-3.50046		-3.98844		-4.47423		-4.95918		-6.38206
130		-0.749724		-1.48782		-2.14274		-2.7024		-3.17434		-3.56814		-3.89169		-6.64621
131		0.335263		0.144762		-0.207684		-0.588538		-0.973062		-1.35575		-1.73442		-6.00746
132		-0.441258		-0.845806		-1.20783		-1.52547		-1.79948		-2.03132		-2.22266		-5.50007
133		-0.157017		-0.251937		-0.297114		-0.30988		-1.39251		-3.15051		-4.59722		-4.59722
134		-0.0613643		-0.00974857		0.14016		0.376064		-0.019568		-1.17256		-2.23313		-3.48016
135		-0.541949		-0.743035		-0.695001		-0.461996		-0.123894		-1.74263		-2.83051		-4.82853
136		-0.380471		-0.745905		-1.07889		-1.37195		-1.62191		-1.82815		-1.99163		-6.25762
137		-0.476246		-0.88663		-1.23044		-1.51111		-1.73327		-1.90103		-2.85738		-4.4517
138		-0.0301086		-0.0600278		-1.61113		-2.18468		-2.49618		-2.68756		-2.82169		-3.42146
139		-0.769214		-1.43219		-1.97919		-2.42414		-2.78126		-3.06118		-4.74587		-5.84116
140		-0.487179		-1.0295		-1.52507		-1.954		-3.47076		-5.40491		-6.12618		-6.12618
141		-0.425436		-0.862558		-1.26203		-1.61158		-1.90781		-2.151		-3.73552		-5.65985
142		-0.203203		-0.313177		-0.495965		-2.61508		-3.50887		-3.50887		-3.50887		-3.50887
143		-0.171508		-0.26253		-0.280681		-0.233701		-0.129771		-1.57439		-2.98325		-3.59703
144		-0.631175		-1.23358		-1.79379		-4.36996		-4.99252		-4.99252		-4.99252		-4.99252
145		1.91942		3.50372		3.35831		2.61167		1.94277		1.44547		1.10385		-2.31424
146		-0.494517		-0.922007		-1.18963		-1.30278		-1.29774		-1.22306		-1.13286		-5.23389
147		-0.0877973		-0.176043		-0.264476		-0.352986		-2.19251		-3.48162		-4.62932		-6.41918
148		0.954802		1.65848		1.73278		1.41635		1.01472		0.612897		0.232277		-3.9525
149		-0.762881		-1.2308		-1.47784		-1.54653		-1.4645		-2.88342		-4.5535		-4.5535
150		-0.284004		-0.70661		-1.06672		-1.32263		-3.25587		-4.77878		-5.55198		-5.55198
151		-0.20921		-0.649402		-1.05675		-1.39762		-1.66104		-1.84576		-1.95589		-6.17015
152		1.52398		2.37189		2.22223		1.93011		1.63284		1.33804		1.04758		-0.782849
153		0.416307		-0.0356752		-0.711338		-1.38514		-2.00883		-2.5762		-3.08971		-5.14989
154		-0.692947		-1.42971		-2.12673		-2.76938		-3.35849		-3.89764		-4.39014		-5.20277
155		-0.355875		-0.84679		-1.2145		-1.43288		-1.52039		-1.50161		-1.4033		-5.49149
156		-0.337052		-0.623075		-0.857126		-1.0405		-1.17559		-1.2649		-3.44034		-4.7422
157		-0.0154068		-0.250916		-2.0396		-3.34931		-4.60621		-5.41182		-5.41182		-5.41182
158		-0.169293		-0.237165		-0.253913		-0.257462		-0.264212		-0.275908		-0.289757		-5.81972
159		-0.396419		-0.752331		-1.06664		-1.72012		-4.31405		-5.12009		-5.12009		-5.12009
160		-0.0233553		-0.0304358		-0.0323136		-0.0327718		-0.0413067		-2.12887		-2.71909		-2.71909
161		-0.247135		-0.436726		-0.572102		-0.656565		-0.693239		-0.684897		-0.939684		-3.14328
162		-0.743238		-1.45322		-2.12211		-2.75043		-4.21099		-4.21099		-4.21099		-4.21099
163		-0.367209		-0.610533		-0.741499		-0.775967		-0.730615		-0.623519		-0.476693		-5.50357
164		-0.399668		-0.699842		-0.911189		-1.04276		-2.42852		-4.22973		-4.22973		-4.22973
165		-0.558645		-1.08192		-3.76265		-4.30943		-4.30943		-4.30943		-4.30943		-4.30943
166		-0.257355		-0.512604		-0.764602		-1.01215		-1.25425		-1.48973		-1.71733		-6.52583
167		-0.203538		-0.329458		-0.391238		-0.411919		-0.413429		-0.410069		-0.407872		-5.24135
168		0.680843		1.14144		1.15189		0.787016		0.263247		-0.307114		-0.885687		-3.81508
169		-0.566573		-1.0599		-1.46681		-3.36921		-4.55815		-4.55815		-4.55815		-4.55815
170		-0.378789		-0.668673		-0.867396		-0.984671		-1.12239		-3.32309		-4.78469		-6.0395
171		-0.350815		-0.648076		-0.892137		-2.38211		-4.20265		-4.40688		-4.40688		-4.40688
172		-0.311024		-0.461792		-0.483374		-0.421945		-0.330803		-0.259359		-0.233547		-4.40933
173		-0.268965		-0.520352		-0.749517		-0.952731		-1.12764		-1.2728		-1.38763		-5.81828
174		-0.444816		-0.822566		-1.13516		-1.38675		-1.58192		-1.7246		-3.65498		-4.21241
175		-0.406109		-0.806419		-1.1993		-1.58362		-1.95908		-2.32538		-5.95711		-5.95711
176		0.707185		1.16373		1.19523		0.966989		0.66471		0.356413		0.0639101		-3.78699
177		-0.764752		-1.39854		-2.00407		-2.60278		-3.20039		-3.79817		-4.65792		-4.65792
178		-0.11624		-0.326979		-0.512062		-0.650308		-0.740226		-0.786928		-2.97805		-3.53304
179		-0.314903		-0.41564		-0.348476		-1.35362		-2.57854		-3.72609		-4.75517		-4.75517
180		-0.00810666		-0.0117229		-0.0136338		-2.14727		-3.25047		-4.15037		-4.36156		-4.36156
181		-0.487966		-0.815599		-0.987349		-1.02692		-0.962337		-1.68054		-3.29479		-5.2086
182		-0.292894		-0.61675		-0.922435		-1.19878		-1.43714		-1.63123		-1.77799		-4.97244
183		-0.186713		-0.264044		-0.273284		-0.256995		-2.44846		-3.1292		-3.1292		-3.1292
184		-0.522198		-1.60058		-2.71076		-3.76296		-4.74898		-5.31028		-5.31028		-5.31028
185		-0.248946		-0.417531		-0.511587		-0.537356		-0.501097		-0.409339		-2.34723		-3.58671
186		-0.575796		-1.08808		-1.53776		-1.92903		-2.26678		-2.555		-2.79688		-5.25155
187		-0.481491		-0.891467		-1.20666		-1.42383		-1.54903		-1.59132		-1.56122		-4.62306
188		-0.63053		-1.21732		-1.70918		-2.09609		-2.38506		-2.58631		-3.93217		-6.64191
189		-0.307173		-0.823729		-1.34136		-1.8427		-2.32153		-2.77438		-3.19985		-7.0373
190		0.657364		0.652158		0.385478		0.114088		-0.106713		-0.265545		-0.363015		-3.81252
191		1.13218		1.5933		1.25071		0.71662		0.203492		-1.37069		-3.37294		-3.54999
192		-0.34659		-0.676532		-0.985446		-1.27026		-1.52954		-1.7626		-1.96927		-5.92236
193		-0.346418		-0.674915		-0.971892		-1.22778		-1.43657		-1.59553		-1.7047		-4.67198
194		-0.0209332		0.0613842		0.231984		0.416976		-1.1347		-2.25729		-3.58084		-3.58084
195		0.0393248		-0.337312		-0.873387		-1.44927		-2.02806		-2.59939		-3.16011		-4.87658
196		0.00665472		0.207484		0.523525		-0.41092		-1.50929		-2.50817		-3.66818		-3.66818
197		-0.479009		-0.587748		-0.482285		-0.332604		-0.270468		-0.303239		-0.354642		-4.75364
198		-0.240369		-0.33501		-0.341695		-0.320216		-0.30491		-0.301887		-0.304481		-3.5521
199		-0.649038		-1.2156		-1.70662		-2.12972		-2.49159		-3.09441		-3.09441		-3.09441
200		-0.762613		-1.47801		-2.07996		-2.56717		-2.95352		-3.25151		-3.47084		-6.42529
201		1.45468		2.67304		2.72294		2.13612		1.62172		1.29535		-0.362517		-3.39372
202		0.271381		0.131535		-0.0472085		-0.204393		-0.331942		-0.428229		-0.494494		-4.91221
203		-0.921224		-1.79675		-2.93641		-2.93641		-2.93641		-2.93641		-2.93641		-2.93641
204		-0.672771		-1.3364		-1.95617		-2.52466		-3.04313		-3.51452		-3.94164		-6.03485
205		-0.29536		-0.505943		-0.63227		-0.682036		-0.667194		-1.37405		-3.18253		-3.86714
206		-0.0501304		-0.789189		-1.36208		-1.68908		-1.82341		-1.80992		-1.68425		-6.16103
207		-0.424492		-0.918796		-1.37059		-1.75763		-2.07697		-2.33119		-2.52437		-5.11598
208		1.24841		1.70502		1.52036		1.27624		1.0649		0.899402		-0.205217		-2.74276
209		0.318644		-0.673622		-1.76707		-2.76061		-3.8873		-3.8873		-3.8873		-3.8873
210		0.875171		1.67578		2.12616		1.95704		1.42141		0.777109		0.115735		-3.09663
211		-0.255476		-0.366912		-0.371686		-0.311536		-0.229851		-0.166446		-1.80907		-5.63187
212		-0.820093		-1.46813		-1.91038		-2.18418		-2.31925		-2.33672		-3.73512		-5.41556
213		1.57659		1.29316		0.832252		0.381126		-0.0405412		-0.422392		-0.758525		-1.86991
214		0.413491		-1.82182		-2.97132		-3.94059		-4.80789		-5.75768		-5.75768		-5.75768
215		0.651553		1.29116		1.88086		2.30288		2.39166		2.16363		1.77394		-2.65453
216		-0.363317		-0.715598		-1.00853		-1.22867		-1.3736		-1.44782		-1.46043		-5.36442
217		-0.629314		-1.22233		-1.77395		-2.28455		-2.75666		-3.19255		-3.59393		-5.40764
218		-0.896196		-2.09618		-2.93417		-3.53955		-3.96456		-4.24527		-4.78244		-4.78244
219		-0.0485677		-0.0397792		-0.0287749		-0.605659		-2.31299		-3.38615		-4.25469		-4.72971
220		-0.244381		-1.52373		-3.51949		-4.29777		-4.29777		-4.29777		-4.29777		-4.29777
221		-1.81545		-3.4245		-4.13156		-4.13156		-4.13156		-4.13156		-4.13156		-4.13156
222		-0.39884		-0.75859		-3.29977		-4.33937		-4.33937		-4.33937		-4.33937		-4.33937
223		-0.633865		-1.09288		-1.18716		-1.07556		-0.927717		-0.871337		-0.90703		-5.35461
224		-0.0620902		-0.0930571		-0.114141		-0.132793		-0.15099		-1.11343		-2.19981		-4.00583
225		-1.36259		-2.72316		-4.0142		-5.41211		-5.41211		-5.41211		-5.41211		-5.41211
226		-0.363338		-0.849317		-1.16201		-1.30001		-1.30716		-1.23382		-1.13362		-6.34432
227		-0.396736		-0.93061		-1.3597		-1.64812		-1.80146		-1.83805		-1.78083		-4.86425
228		-0.993992		-1.75146		-2.28452		-2.64395		-2.86143		-2.9573		-2.94625		-5.9178
229		-0.619064		-1.23356		-1.82028		-2.3715		-2.88598		-3.36479		-5.71864		-6.65145
230		-0.377422		-0.731103		-1.05467		-1.34419		-1.59818		-1.81639		-1.99926		-5.77641
231		-0.657145		-1.28703		-1.88541		-2.45275		-3.00854		-3.00854		-3.00854		-3.00854
232		0.717315		0.0828987		-0.593862		-1.02122		-1.23228		-1.27767		-1.19615		-5.60727
233		-0.167844		-0.597153		-3.84773		-5.56942		-6.29315		-6.29315		-6.29315		-6.29315
234		-0.297181		-0.767491		-1.22976		-1.66508		-2.06517		-2.42553		-2.74457		-5.35466
235		-0.469048		-0.900278		-1.28044		-1.60348		-3.30706		-4.6205		-4.6205		-4.6205
236		-0.0313983		-0.0495793		-0.0632495		-0.185804		-2.27765		-3.25949		-3.97802		-5.72949
237		1.11834		0.954779		0.301142		-0.331344		-0.854089		-1.26768		-1.58698		-5.27458
238		-0.593869		-0.901618		-0.952099		-1.37315		-2.95627		-4.09935		-4.97111		-4.97111
239		-0.284287		-0.696711		-1.09314		-1.45537		-1.77423		-2.04472		-2.26524		-5.5347
240		-0.423623		-0.874105		-1.31094		-1.72312		-2.10289		-2.4454		-2.74867		-7.06692
241		-0.447793		-0.698104		-0.785721		-0.733829		-0.559369		-0.27617		0.10162		-3.79881
242		-0.313685		-0.630545		-0.913288		-2.40011		-4.41481		-6.03863		-6.10914		-6.10914
243		0.991293		0.669581		0.214664		-0.207094		-0.57043		-0.865719		-1.09108		-4.0914
244		-0.486415		-0.953429		-1.39632		-1.81385		-2.2067		-2.9904		-5.58448		-5.58448
245		-0.353472		-0.498103		-0.474986		-0.315854		-0.0522827		-1.80321		-3.07077		-4.14486
246		-0.319634		-0.710741		-1.09881		-1.47376		-1.83205		-2.17148		-2.49067		-5.56535
247		-0.268116		-0.492078		-0.660035		-0.770043		-0.828138		-0.845953		-1.73005		-4.01081
248		-0.309783		-0.540937		-0.700986		-0.796143		-0.831602		-1.41258		-3.11526		-3.84274
249		-0.736665		-1.42067		-1.93429		-2.29013		-3.29238		-4.99292		-5.73756		-5.73756
250		-0.189105		-0.33683		-0.441468		-0.506029		-0.537221		-0.543948		-0.535863		-4.66942
251		-0.437552		-0.905986		-1.3735		-1.83711		-2.29615		-2.75		-3.19791		-6.794
252		-0.0826005		-0.120645		-0.87211		-2.87664		-4.184		-4.184		-4.184		-4.184
253		-0.816889		-1.59273		-2.29381		-2.92127		-3.48299		-3.98549		-4.43357		-5.29719
254		0.129563		-0.414708		-1.18059		-1.98053		-2.77328		-3.55172		-4.31428		-5.25068
255		1.85514		2.3123		2.08766		1.90447		1.79458		1.73761		1.70957		-3.92248
256		-0.387809		-0.682342		-0.878354		-0.981801		-1.44679		-3.39628		-4.17278		-4.17278
257		-0.792659		-1.5668		-2.30649		-3.01088		-3.6825		-4.4499		-4.4499		-4.4499
258		-1.51138		-2.62762		-3.71191		-3.74418		-3.74418		-3.74418		-3.74418		-3.74418
259		-0.144475		-1.984		-2.66569		-3.14834		-3.55165		-3.92241		-4.27941		-6.36437
260		0.00608607		0.030337		0.0494388		-0.633846		-2.58591		-4.16036		-4.16036		-4.16036
261		-0.0389843		-1.46898		-2.28848		-2.85615		-3.36374		-3.85509		-4.3415		-6.49914
262		-0.509557		-0.817577		-0.958854		-0.962561		-0.852636		-0.652539		-0.392575		-5.09756
263		-0.349885		-0.624638		-0.827943		-0.964816		-1.09084		-3.37592		-3.96115		-3.96115
264		-0.458789		-1.20766		-1.83592		-2.29528		-2.60537		-2.78948		-2.86579		-6.68511
265		-0.721824		-1.38087		-1.87556		-2.22038		-2.44007		-4.65497		-6.09699		-6.09699
266		-0.414645		-0.693094		-0.850161		-0.901017		-0.859294		-0.738013		-0.552148		-4.88798
267		-0.0493534		-0.0548211		-0.0585322		-0.0736792		-0.139918		-2.24585		-3.49097		-5.72181
268		-0.666505		-1.33962		-2.00665		-2.66537		-3.31604		-3.95868		-4.59279		-6.0018
269		-0.0396029		-1.48668		-2.34339		-2.78043		-3.06628		-3.2912		-3.49035		-4.74904
270		-0.288404		-0.60216		-0.858069		-1.04224		-1.15451		-3.40261		-5.07449		-5.07449
271		-1.85741		-2.44559		-2.85247		-3.19698		-3.51903		-3.83258		-4.14252		-6.15448
272		-0.0693538		-0.13252		-0.1606		-1.76557		-2.65978		-3.31659		-3.84325		-5.22462
273		-0.029414		-0.0934374		-1.75409		-3.42929		-4.22865		-4.22865		-4.22865		-4.22865
274		-0.379562		-0.736212		-1.06334		-1.35673		-1.61469		-1.83684		-2.02355		-5.81912
275		-0.140382		-0.179903		-1.24305		-2.53486		-3.44722		-4.14425		-4.68451		-5.19642
276		-0.298576		-0.678504		-1.02354		-1.30888		-1.5293		-1.68601		-3.25286		-5.4287
277		-0.464504		-0.997206		-1.52407		-2.03544		-2.5286		-3.00243		-3.45642		-6.6024
278		0.764635		1.52372		2.25177		2.83355		3.01796		2.76918		2.31482		-2.6947
279		0.761508		1.46756		1.94755		1.9917		1.71855		1.33562		0.935121		-3.21086
280		0.153828		-0.273848		-0.806207		-1.2746		-1.6466		-1.92513		-2.11937		-5.43978
281		0.846966		0.0264692		-0.90116		-1.6465		-2.21333		-2.63931		-2.9498		-5.78231
282		-0.732969		-1.38965		-1.96349		-2.46107		-2.89048		-3.25802		-3.89071		-3.89071
283		-0.00219686		-0.00280075		-1.98572		-3.30716		-4.44347		-4.90519		-4.90519		-4.90519
284		-0.0933243		-0.168404		-0.232876		-0.291965		-0.348845		-2.59781		-4.12827		-6.17279
285		-0.256722		-0.440417		-0.53906		-0.58391		-0.920945		-3.12184		-4.36513		-6.31712
286		-0.491211		-0.66645		-0.610955		-0.394425		-0.0998084		0.147786		-1.26858		-3.21673
287		-0.459873		-0.834391		-1.11663		-1.30972		-1.4205		-1.45633		-1.42479		-4.77081
288		-0.348908		-0.678866		-0.987209		-1.27248		-1.5344		-1.77292		-1.98815		-4.67736
289		0.0131385		0.171362		0.431337		0.728792		0.962242		-0.115737		-1.37545		-2.87045
290		-0.175723		-0.249224		-0.232308		-1.99887		-3.07347		-3.07347		-3.07347		-3.07347
291		-0.692758		-1.58429		-3.61865		-4.12833		-4.12833		-4.12833		-4.12833		-4.12833
292		-0.756077		-1.30277		-1.66879		-1.88945		-1.98971		-1.98743		-3.80152		-5.80609
293		-0.0233047		-0.815972		-2.11778		-2.87975		-3.43983		-3.88541		-4.26357		-5.67138
294		-0.00974681		-0.0146523		-0.0183718		-0.0219428		-0.0255553		-1.56396		-2.85868		-4.98349
295		-0.0750105		0.0828588		0.379154		0.679617		0.812945		-0.145174		-1.34366		-4.3547
296		-0.447506		-0.776199		-1.0048		-1.14688		-2.95131		-3.65612		-3.65612		-3.65612
297		-0.118892		-0.190876		-0.752236		-2.96065		-2.96065		-2.96065		-2.96065		-2.96065
298		-0.496267		-0.987568		-1.47087		-1.94381		-2.40541		-2.85503		-3.2921		-6.49614
299		-0.724568		-1.21844		-1.50802		-1.63555		-1.6321		-1.52178		-1.32711		-5.92637
300		-1.39299		-2.1337		-2.57151		-2.78712		-3.27939		-3.27939		-3.27939		-3.27939
301		-0.865932		-1.70769		-2.52554		-3.32066		-4.45856		-4.45856		-4.45856		-4.45856
302		-0.502302		-0.940487		-1.30266		-1.58769		-1.79959		-1.94335		-2.02397		-5.55343
303		-0.56354		-1.09705		-1.59957		-2.07178		-2.51535		-2.93152		-3.52857		-3.52857
304		-0.308093		-0.614928		-0.918883		-1.21855		-1.51272		-1.79999		-2.0789		-6.49043
305		-0.740359		-1.44562		-2.10963		-2.7333		-4.12214		-4.12214		-4.12214		-4.12214
306		-0.242442		-0.459668		-0.628351		-0.744999		-0.813856		-0.844557		-0.849612		-4.98382
307		-0.0289749		-0.234294		-0.430399		-0.582424		-0.685663		-0.743763		-2.45141		-3.49909
308		-0.167117		-0.270544		-1.90236		-3.21915		-3.21915		-3.21915		-3.21915		-3.21915
309		-0.328407		-0.587149		-1.65144		-3.68882		-3.68882		-3.68882		-3.68882		-3.68882
310		-0.36711		-0.556876		-0.600713		-0.523854		-0.349315		-0.104055		0.171128		-4.72362
311		0.357186		-0.0222291		-0.4313		-0.832147		-1.21838		-1.58522		-1.92903		-6.05246
312		1.04319		2.06413		2.89524		3.12383		2.98249		2.8515		2.78036		-2.56522
313		-0.351301		-0.569089		-0.664704		-0.664153		-0.600332		-2.11028		-3.48828		-5.66719
314		-0.0228356		-1.78246		-3.29233		-4.62397		-4.62397		-4.62397		-4.62397		-4.62397
315		-0.315002		-0.575466		-0.785557		-0.948888		-1.06875		-3.7508		-3.7508		-3.7508
316		-0.395133		-0.814023		-1.2245		-1.62022		-1.99881		-2.359		-2.70011		-6.31139
317		-0.673215		-1.41595		-2.02672		-3.73557		-5.46137		-5.46137		-5.46137		-5.46137
318		-0.756492		-1.5267		-2.15287		-2.6253		-4.76347		-5.88179		-5.88179		-5.88179
319		-1.07388		-2.06622		-2.9838		-2.9838		-2.9838		-2.9838		-2.9838		-2.9838
320		-0.184253		-0.316624		-0.399181		-0.440235		-0.451773		-0.446495		-1.8176		-4.58559
321		0.125701		-0.151611		-0.592228		-1.06128		-1.51153		-1.92873		-2.30945		-4.94831
322		-0.222138		-0.303352		-0.270642		-0.154929		-2.08924		-3.47925		-4.48529		-4.48529
323		0.742968		1.3877		1.69481		1.49739		0.994258		0.386284		-0.247726		-4.29118
324		-0.579475		-1.1773		-1.75048		-2.28994		-2.79432		-3.26458		-4.86562		-6.57655
325		1.69335		3.15377		3.12031		2.2289		1.22248		0.23599		-0.705323		-3.21816
326		-0.189653		-0.329789		-0.421217		-2.5869		-4.32563		-4.32563		-4.32563		-4.32563
327		-0.0147085		0.0496407		0.145533		0.226316		-1.03969		-2.50529		-3.84606		-4.84052
328		-0.521535		-0.96296		-1.31572		-1.58249		-1.76976		-1.88405		-3.35211		-5.46577
329		-0.676929		-1.27875		-1.81441		-2.29057		-3.25146		-3.25146		-3.25146		-3.25146
330		0.760999		1.07354		0.906951		0.574702		0.219457		-0.120484		-0.432826		-3.81446
331		0.261594		0.530132		0.659331		0.602506		0.46143		0.347485		0.305906		-4.58114
332		-0.0534097		-0.709564		-1.42627		-2.10808		-2.73926		-3.3202		-3.85396		-6.16478
333		-0.289802		-0.439719		-0.474234		-0.412365		-0.675525		-2.12365		-3.29713		-4.39794
334		-0.381551		-0.679051		-0.893536		-1.03		-1.09459		-1.09337		-1.03272		-4.15087
335		0.135455		0.409065		0.0877163		-0.666862		-1.31177		-1.85485		-2.30374		-3.74914
336		-0.00334734		-0.56945		-1.25154		-1.93421		-2.59337		-3.22486		-3.82851		-6.09413
337		-0.944499		-1.74906		-2.34258		-2.76545		-3.05047		-3.2188		-3.28546		-6.10798
338		1.16613		1.83697		1.72454		1.40072		1.06141		0.733144		0.422964		-3.96161
339		-0.559093		-0.910079		-1.08662		-1.11951		-1.03352		-0.851675		-0.602012		-5.24453
340		-0.0881487		-0.176541		-0.265034		-1.55812		-3.04763		-4.22506		-5.33009		-6.35811
341		0.783694		0.541726		0.10143		-0.327386		-0.714093		-1.04947		-1.33088		-5.00927
342		-1.05785		-2.52557		-3.556		-4.36761		-5.11148		-5.11148		-5.11148		-5.11148
343		0.0909506		-0.806034		-1.69071		-2.40482		-2.972		-5.22915		-5.91885		-5.91885
344		-0.282519		-0.768747		-1.12947		-1.33303		-1.39998		-1.3672		-1.27979		-6.22019
345		-0.259565		-0.412805		-0.472302		-1.67431		-3.24124		-5.16215		-5.16215		-5.16215
346		-0.352654		-0.640353		-0.856983		-1.00295		-1.08239		-1.10112		-1.0664		-5.08673
347		-0.594504		-1.14767		-1.65976		-2.13282		-2.56964		-2.97233		-3.34242		-4.80107
348		-0.00735117		-2.11944		-3.80797		-3.80797		-3.80797		-3.80797		-3.80797		-3.80797
349		-0.225901		-0.385673		-0.482421		-0.521021		-0.930905		-2.65925		-4.19387		-4.19387
350		-0.311102		-0.616341		-0.915002		-1.20662		-1.49122		-3.80779		-5.38459		-5.38459
351		-0.399876		-0.768306		-1.08598		-1.34258		-1.81788		-4.36697		-5.4375		-5.4375
352		1.61849		1.61215		0.974626		0.302152		-0.333431		-0.919054		-1.45374		-3.83345
353		-0.0948165		-0.0774854		0.00219976		0.0904976		0.145143		0.153305		0.130662		-4.02071
354		-0.424585		-0.689138		-0.802597		-0.796663		-2.45742		-3.92896		-5.01965		-5.01965
355		-0.436304		-0.827287		-1.17332		-2.3076		-4.2018		-4.2018		-4.2018		-4.2018
356		-0.633861		-1.29127		-1.91102		-2.47267		-2.97091		-3.40764		-3.78682		-7.02625
357		-1.67999		-3.38316		-4.87997		-6.19908		-6.19908		-6.19908		-6.19908		-6.19908
358		-0.0538516		-0.0688188		-1.78358		-2.70984		-2.70984		-2.70984		-2.70984		-2.70984
359		-0.210479		-0.39045		-0.522827		-0.607167		-0.649267		-3.02358		-3.39237		-3.39237
360		-1.01192		-1.78278		-2.29162		-2.60562		-2.76714		-2.80323		-2.73341		-6.35962
361		-0.435859		-1.0417		-1.67473		-2.30804		-2.93673		-3.55959		-4.1758		-6.3583
362		-0.351714		-0.637491		-0.863248		-1.76884		-3.23562		-3.23562		-3.23562		-3.23562
363		0.894865		0.923458		0.613708		-1.69205		-3.22806		-4.71241		-5.46072		-5.46072
364		-0.356645		-0.680756		-0.964438		-1.20415		-1.39933		-1.55073		-3.41552		-3.41552
365		-0.220886		-0.268912		-0.260307		-0.253406		-0.26309		-2.02247		-2.81619		-4.16194
366		-0.215457		-0.805282		-2.98859		-4.22911		-4.22911		-4.22911		-4.22911		-4.22911
367		0.0412472		0.15753		-0.903033		-2.18792		-3.41776		-4.24118		-4.24118		-4.24118
368		-0.0200323		-0.451898		-0.942577		-1.40365		-1.81486		-2.17258		-4.53293		-5.23304
369		0.504588		-0.474043		-1.28825		-1.79328		-2.05665		-2.13024		-2.04798		-4.5996
370		0.036767		-1.287		-2.71863		-3.33884		-3.33884		-3.33884		-3.33884		-3.33884
371		-1.19666		-2.40983		-3.51172		-4.44548		-4.44548		-4.44548		-4.44548		-4.44548
372		-0.0242545		-0.0476256		-0.0709142		-1.72019		-2.61678		-3.25063		-3.73813		-5.70585
373		1.63508		2.16158		1.72781		1.19631		0.667404		0.152887		-0.343114		-4.47511
374		-0.108181		-0.178263		-2.23652		-3.78838		-3.78838		-3.78838		-3.78838		-3.78838
375		-0.533864		-1.20152		-1.71428		-2.05288		-2.24226		-2.30538		-4.11971		-5.3902
376		-0.118521		-0.661132		-1.12682		-1.45591		-1.64627		-1.71399		-1.68093		-4.73999
377		-0.287561		-0.540233		-0.749048		-0.908663		-1.01787		-1.07872		-3.5666		-4.90125
378		-0.013031		-0.0189152		-0.0233523		-0.0275298		-0.0316683		-1.96679		-2.75		-4.02469
379		-0.419524		-0.62843		-0.665334		-0.556189		-2.25844		-3.67731		-3.67731		-3.67731
380		0.112075		-0.369367		-0.983104		-1.61695		-2.25029		-2.8787		-3.50059		-6.20829
381		-0.679217		-1.1017		-1.32479		-1.38252		-1.29796		-1.08823		-1.65403		-3.88555
382		-0.267807		-0.42792		-0.49133		-0.471865		-0.385486		-0.251974		-0.0975936		-3.80694
383		-0.391455		-0.682669		-0.884015		-1.00417		-1.05025		-1.02801		-0.942528		-4.32606
384		-0.356903		-1.90838		-4.26398		-4.26398		-4.26398		-4.26398		-4.26398		-4.26398
385		-0.2033		-0.455518		-0.602357		-2.75013		-4.11619		-4.71188		-4.71188		-4.71188
386		-0.299411		-0.535963		-2.23226		-3.9845		-4.56413		-4.56413		-4.56413		-4.56413
387		-0.0202213		-0.0201466		-1.6607		-2.57573		-3.13729		-3.4448		-4.00941		-4.00941
388		-0.562912		-1.02612		-1.39667		-1.68465		-3.58834		-4.64765		-4.64765		-4.64765
389		-0.429397		-0.806209		-1.10967		-1.33299		-1.57258		-4.22767		-4.22767		-4.22767
390		-0.624405		-1.26158		-1.88136		-2.47782		-3.05075		-3.60068		-4.12791		-4.7409
391		-0.514465		-0.902637		-1.16233		-1.30576		-3.14743		-4.62736		-5.17889		-5.17889
392		-0.124871		-0.165271		-0.132078		-0.0371923		-1.62114		-3.03195		-4.71558		-4.71558
393		-0.524667		-0.938552		-1.22478		-1.39113		-2.70914		-4.53702		-4.53702		-4.53702
394		0.765065		0.337319		-0.208313		-0.715515		-1.15861		-1.90568		-4.37245		-5.40948
395		-0.458045		-0.871656		-1.23986		-1.56391		-3.9355		-4.43479		-4.43479		-4.43479
396		-0.148498		-0.530367		-0.922521		-1.31132		-1.69487		-2.07176		-2.44064		-6.76345
397		-0.414725		-0.814218		-1.18048		-1.50373		-1.77892		-2.00436		-2.18052		-6.00391
398		-0.359491		-0.642544		-0.846327		-2.5552		-2.5552		-2.5552		-2.5552		-2.5552
399		-0.252469		-0.38365		-0.411943		-0.361238		-2.07511		-2.61501		-2.61501		-2.61501

[truncated: 17 more sheets: Fig4d_trtmnt, Fig5a, Fig5b, Fig5c, Fig5d_cntrl, Fig5d_trtmnt, Fig6a, Fig6b, Fig6c, Fig7a, Fig7b, Fig7c, Fig7d, Fig7e, Fig8a,b, Fig8c, Fig8d,e]
